# Supplementary material for: Low-coverage whole genome sequencing of cell-free DNA to predict and track immunotherapy response in advanced non-small cell lung cancer
Source: J Exp Clin Cancer Res. 2025 Mar 8;44:87. doi: 10.1186/s13046-025-03348-0 (PMC11889826; doi:10.1186/s13046-025-03348-0)
Supplement: Supplementary file 2 — Supplementary Material 2. [file 13046_2025_3348_MOESM2_ESM.xlsx]

## Sheet: Tab. S1
Tab. S1: Patient demographics, survival data and laboratory values. CTx, chemotherapy; DCR, durable clinical response; SCR, short clinical response; ICB, immune checkpoint blockade; NA, not available; NSCLC, non-small cell lung cancer; NOS, not otherwise.
Patient ID	Type	Department/ Publication	Gender	Age at start of ICB	Tumor histology	Tumor stage	TNM stage (8th edition)			Immune checkpoint blockade type		Number of previous therapy lines for current disease	Previous therapies for preceeding early-stage disease	Therapy response group	Progression-free survival in months	Disease progressed at the end of follow-up	Overall survival in months	Patient deceased at the end of follow-up	TP53 mutation		Metastases (number of metastatic lesions)						Plasma sample availability by time point (1=available; 0 = not available)			PD-L1 tumor proportion score before ICB therapy initiation	Neutrophil concentration (G/L) per sampling timepoint			Lymphocyte concentration (G/L) per sampling timepoint			Monocyte concentration (G/L) per sampling timepoint			Platelet concentration (per mL of blood) per sampling timepoint			Neutrophil/Lymphocyte-ratio per sampling timepoint			CRP concentration (mg/L) per sampling timepoint			LDH concentration (U/L) per sampling timepoint
							T	N	M	Group	Drug(s)								Status	Details	Brain	Bone	Liver	Adrenal gland	Pulmonary/Pleural	Other location	Pre-treatment	After 4 therapy cycles	At disease progression		Pre-treatment	After 4 therapy cycles	At disease progression	Pre-treatment	After 4 therapy cycles	At disease progression	Pre-treatment	After 4 therapy cycles	At disease progression	Pre-treatment	After 4 therapy cycles	At disease progression	Pre-treatment	After 4 therapy cycles	At disease progression	Pre-treatment	After 4 therapy cycles	At disease progression	Pre-treatment
P001	NSCLC	Thoraxklinik at Heidelberg University Hospital	male	82	Lung adenocarcinoma	IV	NA	NA	NA	ICB monotherapy	Pembrolizumab	none	none	DCR	57.9	yes	64.2	no	negative	NA	0	1	0	0	1	0	0	1	0	80	10.46	5.46	NA	2.22	2.74	NA	1.05	0.65	NA	224	189	NA	4.7	2	NA	7.8	4	NA	206
P002	NSCLC	Thoraxklinik at Heidelberg University Hospital	male	56	Lung adenocarcinoma	IV	NA	NA	NA	ICB + CTx	Carboplatin/Pemetrexed/Pembrolizumab	none	none	SCR	3.9	yes	11	no	positive	truncating splice variant (exon 10)	0	1	0	0	1	0	1	1	1	2	4.79	7.26	11.85	0.99	0.69	1.06	0.4	0.66	0.9	254	329	350	4.8	10.5	11.2	2	19.9	60.9	569
P003	NSCLC	Thoraxklinik at Heidelberg University Hospital	female	72	Lung adenocarcinoma	IV	NA	NA	NA	ICB + CTx	Carboplatin/Pemetrexed/Pembrolizumab	none	none	SCR	5.9	yes	13.6	no	positive	p.Val272Leu	1	0	0	1	1	0	1	1	1	70	9.28	1.45	5.37	1.77	1.15	0.46	0.84	0.48	0.51	302	334	235	5.2	1.3	11.7	60.1	22	21.4	316
P004	NSCLC	Thoraxklinik at Heidelberg University Hospital	male	76	Lung adenocarcinoma	IV	NA	NA	NA	ICB + CTx	Carboplatin/Pemetrexed/Pembrolizumab	none	none	SCR	7.9	yes	36.3	no	negative	NA	0	1	0	0	1	0	1	1	1	0	11.71	7.09	8	0.63	1.04	1.02	0.45	0.68	0.41	329	681	392	18.6	6.8	7.8	2	60.6	28.4	209
P005	NSCLC	Thoraxklinik at Heidelberg University Hospital	male	65	Lung adenocarcinoma	IV	NA	NA	NA	ICB monotherapy	Nivolumab	none	Surgery and adjuvant CTx, 2010	DCR	46.1	yes	17.9	no	negative	NA	1	0	0	0	1	0	1	1	0	15	8.04	8.36	NA	2.39	2.33	NA	0.89	0.8	NA	364	332	NA	3.4	3.6	NA	7.6	9.8	NA	222
P006	NSCLC	Thoraxklinik at Heidelberg University Hospital	male	71	Lung adenocarcinoma	IV	NA	NA	NA	ICB monotherapy	Nivolumab	none	Surgery and adjuvant CTx, 2016; radiotherapy, 2017	SCR	8.8	yes	10.7	no	negative	NA	1	0	0	0	1	0	1	1	1	30	6.19	3.89	14.22	0.77	1.26	0.58	0.48	0.37	0.49	280	198	449	8	3.1	24.5	73.8	6	57.2	188
P007	NSCLC	Thoraxklinik at Heidelberg University Hospital	female	66	Lung squamous cell carcinoma	IV	NA	NA	NA	ICB monotherapy	Nivolumab	none	none	SCR	7.7	yes	17.9	no	NA	NA	0	0	0	0	2	0	1	1	1	2	3.17	10.9	5.2	0.93	0.98	1.27	0.32	0.42	0.46	495	275	287	3.4	11.1	4.1	46.2	2.9	17.3	204
P008	NSCLC	Thoraxklinik at Heidelberg University Hospital	male	73	Lung adenocarcinoma	IV	NA	NA	NA	ICB monotherapy	Pembrolizumab	none	none	DCR	61.8	no	61.8	no	positive	p.Gly245Asp	0	0	0	0	1	1	1	1	0	90	5.62	4.83	NA	1.46	1.75	NA	0.5	0.52	NA	138	135	NA	3.8	2.8	NA	3.5	4	NA	184
P009	NSCLC	Thoraxklinik at Heidelberg University Hospital	male	53	Lung adenocarcinoma	IV	NA	NA	NA	ICB monotherapy	Atezolizumab	none	none	DCR	63.2	no	63.2	no	negative	NA	1	0	0	0	0	0	1	1	0	5	5.14	6.99	NA	2.37	2.62	NA	0.77	0.69	NA	231	226	NA	2.2	2.7	NA	14	13.1	NA	280
P010	NSCLC	Thoraxklinik at Heidelberg University Hospital	female	52	Lung adenocarcinoma	IV	NA	NA	NA	ICB + CTx	Carboplatin/Pemetrexed/Pembrolizumab	none	none	DCR	21.1	yes	60.1	no	negative	NA	0	0	0	0	1	0	1	1	1	1	7.71	1.11	1.49	1.13	1.53	1.64	0.21	0.42	0.19	326	315	219	6.8	0.7	0.9	2.6	4	4	214
P011	NSCLC	Thoraxklinik at Heidelberg University Hospital	male	67	Lung squamous cell carcinoma	IV	NA	NA	NA	ICB monotherapy	Atezolizumab	none	Chemoradiotherapy, 2016	SCR	5	yes	12.5	no	NA	NA	0	1	0	0	0	1	1	1	1	2	7.64	7.66	6.79	1.07	0.98	0.92	0.64	0.54	0.47	285	316	328	7.1	7.8	7.4	40.9	42.4	68.3	187
P012	NSCLC	Thoraxklinik at Heidelberg University Hospital	male	65	Lung adenocarcinoma	IV	NA	NA	NA	ICB monotherapy	Pembrolizumab	none	none	SCR	6.8	yes	16.6	no	positive	p.Glu298*	1	0	0	0	1	0	1	1	0	80	4.55	5.11	NA	1.25	1.52	NA	0.55	0.62	NA	253	376	NA	3.6	3.4	NA	17.3	33.8	NA	199
P013	NSCLC	Thoraxklinik at Heidelberg University Hospital	male	67	Lung adenocarcinoma	IV	NA	NA	NA	ICB + CTx	Carboplatin/Pemetrexed/Pembrolizumab	none	none	DCR	55.2	yes	58.7	no	negative	NA	0	0	0	0	1	0	1	1	0	90	14.24	5.25	NA	0.81	0.45	NA	0.34	0.13	NA	204	194	NA	17.6	11.7	NA	4.9	4	NA	263
P014	NSCLC	Thoraxklinik at Heidelberg University Hospital	male	71	Lung adenocarcinoma	IV	NA	NA	NA	ICB monotherapy	Pembrolizumab	none	Segmentecomy, 2017	SCR	8.4	yes	22.3	no	positive	p.Arg273Cys	0	1	0	0	0	0	1	1	1	80	6.28	NA	12.7	6.28	NA	1.39	0.49	NA	0.95	249	269	345	1	NA	9.1	7.2	4	25.4	203
P015	NSCLC	Thoraxklinik at Heidelberg University Hospital	male	65	Lung adenocarcinoma	IV	NA	NA	NA	ICB monotherapy	Pembrolizumab	none	none	DCR	53.5	yes	53.5	no	negative	NA	0	0	0	0	1	0	1	0	0	80	33.2	NA	NA	0.47	NA	NA	1.4	NA	NA	310	NA	NA	70.6	NA	NA	56.7	NA	NA	323
P016	NSCLC	Thoraxklinik at Heidelberg University Hospital	male	71	NSCLC, NOS	IV	NA	NA	NA	ICB monotherapy	Pembrolizumab	none	Lobectomy, 2018	SCR	7.1	yes	61.1	no	negative	NA	0	1	1	0	0	1	1	1	0	90	5.24	3.11	NA	1.73	1	NA	0.88	0.55	NA	200	207	NA	3	3.1	NA	3.2	14.6	NA	183
P017	NSCLC	Thoraxklinik at Heidelberg University Hospital	male	57	Lung squamous cell carcinoma	IV	NA	NA	NA	ICB monotherapy	Pembrolizumab	none	none	DCR	61.7	no	61.7	no	NA	NA	0	0	0	0	1	0	1	0	0	90	7.93	NA	NA	1.76	NA	NA	0.78	NA	NA	459	NA	NA	4.5	NA	NA	75.6	NA	NA	169
P018	NSCLC	Thoraxklinik at Heidelberg University Hospital	female	57	Lung adenocarcinoma	IV	NA	NA	NA	ICB + CTx	Carboplatin/Pemetrexed/Pembrolizumab	none	none	DCR	15.6	yes	62	no	positive	truncating splice variant	1	1	0	0	0	0	1	1	0	0	16.07	9.28	NA	1.13	0.92	NA	0.34	0.35	NA	307	438	NA	14.2	10.1	NA	12.2	17.1	NA	335
P019	NSCLC	Thoraxklinik at Heidelberg University Hospital	female	83	Lung squamous cell carcinoma	IV	NA	NA	NA	ICB monotherapy	Pembrolizumab	none	none	DCR	20.4	yes	25.3	no	positive	p.Leu257Gln	0	0	0	0	1	0	1	1	0	80	5.37	10.37	NA	1.45	1.06	NA	0.39	0.64	NA	268	234	NA	3.7	9.8	NA	5.8	7.1	NA	116
P020	NSCLC	Thoraxklinik at Heidelberg University Hospital	male	61	Lung adenocarcinoma	IV	NA	NA	NA	ICB monotherapy	Pembrolizumab	none	none	DCR	61.2	no	61.2	no	positive	p.Arg158Leu	1	0	0	0	0	0	1	1	0	95	5.65	5.9	NA	1.52	1.88	NA	0.64	0.53	NA	282	167	NA	3.7	3.1	NA	25.3	4.7	NA	339
P021	NSCLC	Thoraxklinik at Heidelberg University Hospital	male	76	Lung adenocarcinoma	IV	NA	NA	NA	ICB + CTx	Carboplatin/Pemetrexed/Pembrolizumab	none	none	DCR	44.2	yes	45.2	no	negative	NA	0	0	0	1	1	1	1	1	0	60	16.24	2.26	NA	0.74	1.27	NA	0.58	0.9	NA	317	165	NA	21.9	1.8	NA	296.6	60	NA	228
P022	NSCLC	Thoraxklinik at Heidelberg University Hospital	female	71	Lung adenocarcinoma	IV	NA	NA	NA	ICB monotherapy	Pembrolizumab	none	none	SCR	6.7	yes	10.2	no	negative	NA	0	1	0	0	0	0	1	1	1	90	8.19	5.41	4.96	0.65	0.83	0.57	0.5	0.46	0.25	610	465	525	12.6	6.5	8.7	126.1	17.9	35.4	132
P023	NSCLC	Thoraxklinik at Heidelberg University Hospital	male	54	Lung adenocarcinoma	IV	NA	NA	NA	ICB + CTx	Carboplatin/Pemetrexed/Pembrolizumab	none	none	DCR	53.6	yes	56.2	no	NA	NA	1	0	0	0	0	0	1	1	0	60	12.44	8.34	NA	1.74	1.62	NA	0.92	1.23	NA	341	390	NA	7.1	5.1	NA	21.3	13.4	NA	229
P024	NSCLC	Thoraxklinik at Heidelberg University Hospital	female	54	Lung adenocarcinoma	IV	NA	NA	NA	ICB + CTx	Carboplatin/Pemetrexed/Pembrolizumab	none	Chemoradiotherapy, 2018	DCR	59.7	no	59.7	no	positive	p.His179Leu	0	0	0	0	1	0	1	1	0	70	8.61	7.18	NA	0.6	0.58	NA	0.36	0.42	NA	264	305	NA	14.4	12.4	NA	18.4	20.1	NA	239
P025	NSCLC	Thoraxklinik at Heidelberg University Hospital	male	70	Lung adenocarcinoma	IV	NA	NA	NA	ICB monotherapy	Atezolizumab	none	Chemoradiotherapy, 2014	DCR	28.7	yes	30	no	negative	NA	0	0	0	0	1	0	1	1	0	1	10.7	9.53	NA	0.81	1.67	NA	0.81	1.05	NA	383	294	NA	13.2	5.7	NA	104.3	17.8	NA	218
P026	NSCLC	Thoraxklinik at Heidelberg University Hospital	male	78	Lung adenocarcinoma	IV	NA	NA	NA	ICB monotherapy	Pembrolizumab	none	none	SCR	9.1	yes	43.4	no	negative	NA	0	1	0	0	1	0	1	1	1	40	5.35	4.94	4.48	0.99	1.36	0.82	0.53	0.5	0.42	191	187	125	5.4	3.6	5.5	27.3	9.9	4	329
P027	NSCLC	Thoraxklinik at Heidelberg University Hospital	female	69	Lung adenocarcinoma	IV	NA	NA	NA	ICB + CTx	Carboplatin/Pemetrexed/Pembrolizumab	none	none	DCR	47	yes	60.2	no	negative	NA	1	0	0	0	0	0	1	1	0	80	11.07	4.66	NA	2.64	1.4	NA	0.52	0.46	NA	604	661	NA	4.2	3.3	NA	31.1	18.2	NA	316
P028	NSCLC	Thoraxklinik at Heidelberg University Hospital	female	62	Lung adenocarcinoma	IV	NA	NA	NA	ICB + CTx	Carboplatin/Pemetrexed/Pembrolizumab	none	none	DCR	59.5	no	59.5	no	negative	NA	1	0	0	0	0	1	1	1	0	40	12.91	82.1	NA	0.95	1	NA	0.26	0.63	NA	365	409	NA	13.6	82.1	NA	74.6	4	NA	355
P029	NSCLC	Thoraxklinik at Heidelberg University Hospital	male	63	Lung adenocarcinoma	IV	NA	NA	NA	ICB + CTx	Carboplatin/Pemetrexed/Pembrolizumab	none	Chemoradiotherapy, 2018	SCR	7.8	yes	35.6	no	negative	NA	0	0	0	0	2	0	1	1	1	0	14.07	13.08	10.54	0.61	0.79	0.85	0.58	0.79	0.75	438	527	437	23.1	16.6	12.4	25.8	12.6	44.2	439
P030	NSCLC	Thoraxklinik at Heidelberg University Hospital	male	66	Lung adenocarcinoma	IV	NA	NA	NA	ICB + CTx	Carboplatin/Pemetrexed/Pembrolizumab	none	none	DCR	56.7	no	56.7	no	positive	p.Gly154Val	1	0	0	0	0	0	1	1	0	10	7.31	4.38	NA	0.79	1.39	NA	0.15	0.57	NA	312	281	NA	9.3	3.2	NA	43.1	4	NA	253
P031	NSCLC	Thoraxklinik at Heidelberg University Hospital	male	64	Lung adenocarcinoma	IV	NA	NA	NA	ICB + CTx	Carboplatin/Pemetrexed/Pembrolizumab	none	none	SCR	8.7	yes	58.5	no	positive	p.Met160fs*10	0	0	0	1	0	1	1	1	1	90	12.29	8.37	3.47	0.63	0.51	0.66	0.92	0.5	0.28	596	596	337	19.5	16.4	5.3	34	4	4	282
P032	NSCLC	Thoraxklinik at Heidelberg University Hospital	female	57	Lung squamous cell carcinoma	IV	NA	NA	NA	ICB + CTx	Carboplatin/Paclitaxel/Pembrolizumab	none	none	SCR	5.7	yes	20.5	no	NA	NA	0	1	0	0	0	0	1	1	1	0	9.17	2.66	3.84	0.77	1.55	0.72	0.12	0.23	0.4	310	470	345	11.9	1.7	5.3	4	4	4	184
P033	NSCLC	Thoraxklinik at Heidelberg University Hospital	female	61	Lung adenocarcinoma	IV	NA	NA	NA	ICB monotherapy	Pembrolizumab	none	none	DCR	57.8	no	57.8	no	positive	p.Lys164Glu	1	0	0	0	1	0	1	1	0	60	4.96	4.75	NA	1.06	1.06	NA	0.3	0.34	NA	229	202	NA	4.7	4.5	NA	16.5	5.2	NA	224
P034	NSCLC	Thoraxklinik at Heidelberg University Hospital	male	69	Lung adenocarcinoma	IV	NA	NA	NA	ICB + CTx	Carboplatin/Pemetrexed/Pembrolizumab	none	none	SCR	4.6	yes	15.7	no	positive	p.Gly187Val	0	0	0	1	0	0	1	1	0	15	11.3	7.59	NA	0.44	0.63	NA	0.42	0.67	NA	271	271	NA	25.7	12	NA	15.7	27.6	NA	200
P035	NSCLC	Thoraxklinik at Heidelberg University Hospital	female	57	Lung adenocarcinoma	IV	NA	NA	NA	ICB monotherapy	Pembrolizumab	none	none	DCR	58.2	no	58.2	no	negative	NA	0	1	1	0	2	0	1	1	0	60	4.27	2.57	NA	1.43	1.68	NA	0.34	0.23	NA	264	239	NA	3	1.5	NA	5.4	4	NA	262
P036	NSCLC	Thoraxklinik at Heidelberg University Hospital	male	65	Lung adenocarcinoma	IIIA	T4	N1	M0	ICB monotherapy	Durvalumab	none	Chemoradiotherapy, 2019	SCR	4.5	yes	6.8	no	negative	NA	0	0	0	0	0	0	1	1	1	90	3.39	3.88	4.07	0.71	0.9	0.87	0.24	0.33	0.47	231	235	299	4.8	4.3	4.7	4	15.3	26.1	179
P037	NSCLC	Thoraxklinik at Heidelberg University Hospital	male	48	Lung adenocarcinoma	IV	NA	NA	NA	ICB monotherapy	Nivolumab	none	none	DCR	57.2	no	57.2	no	positive	truncating splice variant (exon 9)	0	0	0	0	1	0	1	1	0	15	2.33	3.91	NA	2.64	0.99	NA	0.98	0.4	NA	381	250	NA	0.9	3.9	NA	187.8	22.1	NA	331
P038	NSCLC	Thoraxklinik at Heidelberg University Hospital	male	53	Lung squamous cell carcinoma	IV	NA	NA	NA	ICB + CTx	Carboplatin/nab-Paclitaxel/Pembrolizumab	none	none	SCR	5.4	yes	36.7	no	NA	NA	0	1	0	0	1	0	1	1	1	2	9.61	3.99	2.63	0.51	1.62	1.5	0.54	0.5	0.42	450	433	221	18.8	2.5	1.8	9.2	4	4	368
P039	NSCLC	Thoraxklinik at Heidelberg University Hospital	male	62	Lung squamous cell carcinoma	IV	NA	NA	NA	ICB monotherapy	Pembrolizumab	none	none	SCR	9.1	yes	11.7	no	positive	p.Cys275Tyr	0	0	0	0	1	1	1	1	1	70	6.48	4.21	4.48	0.95	1.14	1.07	0.79	0.56	0.55	312	216	246	6.8	3.7	4.2	30.5	4	26	381
P040	NSCLC	Thoraxklinik at Heidelberg University Hospital	male	63	Lung squamous cell carcinoma	IIIA	T4	N1	M0	ICB monotherapy	Durvalumab	none	Chemoradiotherapy, 2019	SCR	5.2	yes	5.2	no	NA	NA	0	0	0	0	0	0	1	0	1	70	4.91	NA	5.29	0.86	NA	0.44	0.57	NA	0.41	352	NA	488	5.7	NA	12	46	NA	172.3	267
P041	NSCLC	Thoraxklinik at Heidelberg University Hospital	female	55	Lung adenocarcinoma	IIIB	T3	N2 (3 stations)	M0	ICB monotherapy	Durvalumab	none	Chemoradiotherapy, 2019	SCR	7.9	yes	17	no	NA	NA	0	0	0	0	0	0	1	1	1	1	3.84	7.3	7.43	0.64	0.76	0.6	0.35	0.44	0.49	751	700	740	6	9.6	12.4	32.9	35	131	184
P042	NSCLC	Thoraxklinik at Heidelberg University Hospital	male	79	Lung squamous cell carcinoma	IIIB	T3	N2 (2 stations)	M0	ICB monotherapy	Durvalumab	none	Chemoradiotherapy, 2019	SCR	7.8	yes	23.7	no	NA	NA	0	0	0	0	0	0	1	1	1	5	4.88	3.94	5.93	0.83	0.69	1.2	0.69	0.46	0.75	236	267	306	5.9	5.7	4.9	4	5.1	20.7	216
P043	NSCLC	Thoraxklinik at Heidelberg University Hospital	male	53	Lung adenocarcinoma	IV	NA	NA	NA	ICB + CTx	Carboplatin/Pemetrexed/Pembrolizumab	none	none	SCR	9.7	yes	19.9	no	negative	NA	0	0	0	0	1	0	1	1	1	0	13.21	7.71	3.75	0.73	1.01	1.33	0.33	0.35	0.48	263	265	229	18.1	7.6	2.8	18.4	22	14.3	186
P044	NSCLC	Thoraxklinik at Heidelberg University Hospital	male	71	Lung squamous cell carcinoma	IV	NA	NA	NA	ICB + CTx	Carboplatin/Paclitaxel/Pembrolizumab	none	none	SCR	5.4	yes	9.5	no	NA	NA	0	0	1	0	1	2	1	1	1	1	6.81	7.8	6.01	1.06	1.06	0.66	0.62	0.56	0.73	402	219	428	6.4	7.4	9.1	60.8	5.2	67.9	510
P045	NSCLC	Thoraxklinik at Heidelberg University Hospital	female	63	Lung adenocarcinoma	IV	NA	NA	NA	ICB + CTx	Carboplatin/Pemetrexed/Pembrolizumab	none	none	SCR	4.4	yes	13.1	no	negative	NA	0	1	0	0	0	0	1	1	0	10	5.17	3.35	NA	1.32	1.96	NA	0.52	0.44	NA	442	287	NA	3.9	1.7	NA	119.6	6.6	NA	713
P046	NSCLC	Thoraxklinik at Heidelberg University Hospital	male	68	Lung adenocarcinoma	IV	NA	NA	NA	ICB + CTx	Carboplatin/Pemetrexed/Pembrolizumab	none	none	SCR	4.3	yes	6	no	positive	p.Lys120*	0	0	1	1	0	0	1	1	1	0	6.15	5.53	1.75	1.44	1.53	1.07	0.69	1.27	0.72	232	273	319	4.3	3.6	1.6	5.5	7.5	13.7	225
P047	NSCLC	Thoraxklinik at Heidelberg University Hospital	male	64	Lung squamous cell carcinoma	IV	NA	NA	NA	ICB + CTx	Carboplatin/Paclitaxel/Pembrolizumab	none	none	SCR	9	yes	25.5	no	NA	NA	0	1	1	0	1	1	1	1	1	100	6.42	1.22	2.72	1.41	0.96	1.15	0.43	0.21	0.44	332	238	307	4.6	1.3	2.4	74.8	14.5	33.9	224
P048	NSCLC	Thoraxklinik at Heidelberg University Hospital	male	63	Lung adenocarcinoma	IV	NA	NA	NA	ICB + CTx	Carboplatin/Pemetrexed/Pembrolizumab	none	none	SCR	4.9	yes	7.4	no	negative	NA	1	0	0	1	0	1	1	1	1	0	3.36	1.75	3.34	1.91	1.3	1.51	0.42	0.33	0.62	190	248	145	1.8	1.3	2.2	4	4	5.3	297
P049	NSCLC	Thoraxklinik at Heidelberg University Hospital	male	66	Lung adenocarcinoma	IV	NA	NA	NA	ICB monotherapy	Pembrolizumab	none	none	DCR	44.7	no	44.7	no	positive	truncating splice variant	0	0	0	0	0	1	1	1	0	90	5.19	5.09	NA	1.54	1.34	NA	0.58	0.57	NA	349	313	NA	3.4	3.8	NA	4	6.2	NA	215
C001	Healthy donor	Urology, University Hospital HD	male	56	NA	NA	NA	NA	NA	NA	NA	NA	NA	NA	NA	NA	NA	NA	NA	NA	NA	NA	NA	NA	NA	NA	NA	NA	NA	NA	NA	NA	NA	NA	NA	NA	NA	NA	NA	NA	NA	NA	NA	NA	NA	NA	NA	NA	NA
C002	Healthy donor	Urology, University Hospital HD	male	53	NA	NA	NA	NA	NA	NA	NA	NA	NA	NA	NA	NA	NA	NA	NA	NA	NA	NA	NA	NA	NA	NA	NA	NA	NA	NA	NA	NA	NA	NA	NA	NA	NA	NA	NA	NA	NA	NA	NA	NA	NA	NA	NA	NA	NA
C003	Healthy donor	Urology, University Hospital HD	male	60	NA	NA	NA	NA	NA	NA	NA	NA	NA	NA	NA	NA	NA	NA	NA	NA	NA	NA	NA	NA	NA	NA	NA	NA	NA	NA	NA	NA	NA	NA	NA	NA	NA	NA	NA	NA	NA	NA	NA	NA	NA	NA	NA	NA	NA
C004	Healthy donor	Urology, University Hospital HD	male	66	NA	NA	NA	NA	NA	NA	NA	NA	NA	NA	NA	NA	NA	NA	NA	NA	NA	NA	NA	NA	NA	NA	NA	NA	NA	NA	NA	NA	NA	NA	NA	NA	NA	NA	NA	NA	NA	NA	NA	NA	NA	NA	NA	NA	NA
C005	Healthy donor	Urology, University Hospital HD	male	57	NA	NA	NA	NA	NA	NA	NA	NA	NA	NA	NA	NA	NA	NA	NA	NA	NA	NA	NA	NA	NA	NA	NA	NA	NA	NA	NA	NA	NA	NA	NA	NA	NA	NA	NA	NA	NA	NA	NA	NA	NA	NA	NA	NA	NA
C006	Healthy donor	Urology, University Hospital HD	male	58	NA	NA	NA	NA	NA	NA	NA	NA	NA	NA	NA	NA	NA	NA	NA	NA	NA	NA	NA	NA	NA	NA	NA	NA	NA	NA	NA	NA	NA	NA	NA	NA	NA	NA	NA	NA	NA	NA	NA	NA	NA	NA	NA	NA	NA
C007	Healthy donor	Urology, University Hospital HD	male	68	NA	NA	NA	NA	NA	NA	NA	NA	NA	NA	NA	NA	NA	NA	NA	NA	NA	NA	NA	NA	NA	NA	NA	NA	NA	NA	NA	NA	NA	NA	NA	NA	NA	NA	NA	NA	NA	NA	NA	NA	NA	NA	NA	NA	NA
C008	Healthy donor	Urology, University Hospital HD	male	55	NA	NA	NA	NA	NA	NA	NA	NA	NA	NA	NA	NA	NA	NA	NA	NA	NA	NA	NA	NA	NA	NA	NA	NA	NA	NA	NA	NA	NA	NA	NA	NA	NA	NA	NA	NA	NA	NA	NA	NA	NA	NA	NA	NA	NA
C009	Healthy donor	Urology, University Hospital HD	male	60	NA	NA	NA	NA	NA	NA	NA	NA	NA	NA	NA	NA	NA	NA	NA	NA	NA	NA	NA	NA	NA	NA	NA	NA	NA	NA	NA	NA	NA	NA	NA	NA	NA	NA	NA	NA	NA	NA	NA	NA	NA	NA	NA	NA	NA
C010	Healthy donor	Urology, University Hospital HD	male	42	NA	NA	NA	NA	NA	NA	NA	NA	NA	NA	NA	NA	NA	NA	NA	NA	NA	NA	NA	NA	NA	NA	NA	NA	NA	NA	NA	NA	NA	NA	NA	NA	NA	NA	NA	NA	NA	NA	NA	NA	NA	NA	NA	NA	NA
C011	Healthy donor	Urology, University Hospital HD	male	58	NA	NA	NA	NA	NA	NA	NA	NA	NA	NA	NA	NA	NA	NA	NA	NA	NA	NA	NA	NA	NA	NA	NA	NA	NA	NA	NA	NA	NA	NA	NA	NA	NA	NA	NA	NA	NA	NA	NA	NA	NA	NA	NA	NA	NA
C012	Healthy donor	Urology, University Hospital HD	male	57	NA	NA	NA	NA	NA	NA	NA	NA	NA	NA	NA	NA	NA	NA	NA	NA	NA	NA	NA	NA	NA	NA	NA	NA	NA	NA	NA	NA	NA	NA	NA	NA	NA	NA	NA	NA	NA	NA	NA	NA	NA	NA	NA	NA	NA
C013	Healthy donor	Urology, University Hospital HD	male	74	NA	NA	NA	NA	NA	NA	NA	NA	NA	NA	NA	NA	NA	NA	NA	NA	NA	NA	NA	NA	NA	NA	NA	NA	NA	NA	NA	NA	NA	NA	NA	NA	NA	NA	NA	NA	NA	NA	NA	NA	NA	NA	NA	NA	NA
C014	Healthy donor	Urology, University Hospital HD	male	58	NA	NA	NA	NA	NA	NA	NA	NA	NA	NA	NA	NA	NA	NA	NA	NA	NA	NA	NA	NA	NA	NA	NA	NA	NA	NA	NA	NA	NA	NA	NA	NA	NA	NA	NA	NA	NA	NA	NA	NA	NA	NA	NA	NA	NA
C015	Healthy donor	Urology, University Hospital HD	male	62	NA	NA	NA	NA	NA	NA	NA	NA	NA	NA	NA	NA	NA	NA	NA	NA	NA	NA	NA	NA	NA	NA	NA	NA	NA	NA	NA	NA	NA	NA	NA	NA	NA	NA	NA	NA	NA	NA	NA	NA	NA	NA	NA	NA	NA
C016	Healthy donor	Urology, University Hospital HD	male	39	NA	NA	NA	NA	NA	NA	NA	NA	NA	NA	NA	NA	NA	NA	NA	NA	NA	NA	NA	NA	NA	NA	NA	NA	NA	NA	NA	NA	NA	NA	NA	NA	NA	NA	NA	NA	NA	NA	NA	NA	NA	NA	NA	NA	NA
C017	Healthy donor	Urology, University Hospital HD	male	73	NA	NA	NA	NA	NA	NA	NA	NA	NA	NA	NA	NA	NA	NA	NA	NA	NA	NA	NA	NA	NA	NA	NA	NA	NA	NA	NA	NA	NA	NA	NA	NA	NA	NA	NA	NA	NA	NA	NA	NA	NA	NA	NA	NA	NA
C018	Healthy donor	Urology, University Hospital HD	male	58	NA	NA	NA	NA	NA	NA	NA	NA	NA	NA	NA	NA	NA	NA	NA	NA	NA	NA	NA	NA	NA	NA	NA	NA	NA	NA	NA	NA	NA	NA	NA	NA	NA	NA	NA	NA	NA	NA	NA	NA	NA	NA	NA	NA	NA
C019	Healthy donor	Urology, University Hospital HD	male	58	NA	NA	NA	NA	NA	NA	NA	NA	NA	NA	NA	NA	NA	NA	NA	NA	NA	NA	NA	NA	NA	NA	NA	NA	NA	NA	NA	NA	NA	NA	NA	NA	NA	NA	NA	NA	NA	NA	NA	NA	NA	NA	NA	NA	NA
C020	Healthy donor	Urology, University Hospital HD	male	50	NA	NA	NA	NA	NA	NA	NA	NA	NA	NA	NA	NA	NA	NA	NA	NA	NA	NA	NA	NA	NA	NA	NA	NA	NA	NA	NA	NA	NA	NA	NA	NA	NA	NA	NA	NA	NA	NA	NA	NA	NA	NA	NA	NA	NA
C021	Healthy donor	Urology, University Hospital HD	male	65	NA	NA	NA	NA	NA	NA	NA	NA	NA	NA	NA	NA	NA	NA	NA	NA	NA	NA	NA	NA	NA	NA	NA	NA	NA	NA	NA	NA	NA	NA	NA	NA	NA	NA	NA	NA	NA	NA	NA	NA	NA	NA	NA	NA	NA
C022	Healthy donor	Urology, University Hospital HD	male	60	NA	NA	NA	NA	NA	NA	NA	NA	NA	NA	NA	NA	NA	NA	NA	NA	NA	NA	NA	NA	NA	NA	NA	NA	NA	NA	NA	NA	NA	NA	NA	NA	NA	NA	NA	NA	NA	NA	NA	NA	NA	NA	NA	NA	NA
C023	Healthy donor	Urology, University Hospital HD	male	58	NA	NA	NA	NA	NA	NA	NA	NA	NA	NA	NA	NA	NA	NA	NA	NA	NA	NA	NA	NA	NA	NA	NA	NA	NA	NA	NA	NA	NA	NA	NA	NA	NA	NA	NA	NA	NA	NA	NA	NA	NA	NA	NA	NA	NA
C024	Healthy donor	Urology, University Hospital HD	male	65	NA	NA	NA	NA	NA	NA	NA	NA	NA	NA	NA	NA	NA	NA	NA	NA	NA	NA	NA	NA	NA	NA	NA	NA	NA	NA	NA	NA	NA	NA	NA	NA	NA	NA	NA	NA	NA	NA	NA	NA	NA	NA	NA	NA	NA
C025	Healthy donor	Urology, University Hospital HD	male	45	NA	NA	NA	NA	NA	NA	NA	NA	NA	NA	NA	NA	NA	NA	NA	NA	NA	NA	NA	NA	NA	NA	NA	NA	NA	NA	NA	NA	NA	NA	NA	NA	NA	NA	NA	NA	NA	NA	NA	NA	NA	NA	NA	NA	NA
C026	Healthy donor	Urology, University Hospital HD	male	62	NA	NA	NA	NA	NA	NA	NA	NA	NA	NA	NA	NA	NA	NA	NA	NA	NA	NA	NA	NA	NA	NA	NA	NA	NA	NA	NA	NA	NA	NA	NA	NA	NA	NA	NA	NA	NA	NA	NA	NA	NA	NA	NA	NA	NA
C027	Healthy donor	Urology, University Hospital HD	male	53	NA	NA	NA	NA	NA	NA	NA	NA	NA	NA	NA	NA	NA	NA	NA	NA	NA	NA	NA	NA	NA	NA	NA	NA	NA	NA	NA	NA	NA	NA	NA	NA	NA	NA	NA	NA	NA	NA	NA	NA	NA	NA	NA	NA	NA
C028	Healthy donor	Urology, University Hospital HD	male	54	NA	NA	NA	NA	NA	NA	NA	NA	NA	NA	NA	NA	NA	NA	NA	NA	NA	NA	NA	NA	NA	NA	NA	NA	NA	NA	NA	NA	NA	NA	NA	NA	NA	NA	NA	NA	NA	NA	NA	NA	NA	NA	NA	NA	NA
C029	Healthy donor	Urology, University Hospital HD	male	76	NA	NA	NA	NA	NA	NA	NA	NA	NA	NA	NA	NA	NA	NA	NA	NA	NA	NA	NA	NA	NA	NA	NA	NA	NA	NA	NA	NA	NA	NA	NA	NA	NA	NA	NA	NA	NA	NA	NA	NA	NA	NA	NA	NA	NA
C030	Healthy donor	Urology, University Hospital HD	male	58	NA	NA	NA	NA	NA	NA	NA	NA	NA	NA	NA	NA	NA	NA	NA	NA	NA	NA	NA	NA	NA	NA	NA	NA	NA	NA	NA	NA	NA	NA	NA	NA	NA	NA	NA	NA	NA	NA	NA	NA	NA	NA	NA	NA	NA
C031	Healthy donor	Urology, University Hospital HD	male	54	NA	NA	NA	NA	NA	NA	NA	NA	NA	NA	NA	NA	NA	NA	NA	NA	NA	NA	NA	NA	NA	NA	NA	NA	NA	NA	NA	NA	NA	NA	NA	NA	NA	NA	NA	NA	NA	NA	NA	NA	NA	NA	NA	NA	NA
C032	Healthy donor	Urology, University Hospital HD	male	68	NA	NA	NA	NA	NA	NA	NA	NA	NA	NA	NA	NA	NA	NA	NA	NA	NA	NA	NA	NA	NA	NA	NA	NA	NA	NA	NA	NA	NA	NA	NA	NA	NA	NA	NA	NA	NA	NA	NA	NA	NA	NA	NA	NA	NA
C033	Healthy donor	Urology, University Hospital HD	male	62	NA	NA	NA	NA	NA	NA	NA	NA	NA	NA	NA	NA	NA	NA	NA	NA	NA	NA	NA	NA	NA	NA	NA	NA	NA	NA	NA	NA	NA	NA	NA	NA	NA	NA	NA	NA	NA	NA	NA	NA	NA	NA	NA	NA	NA
C034	Healthy donor	Urology, University Hospital HD	male	41	NA	NA	NA	NA	NA	NA	NA	NA	NA	NA	NA	NA	NA	NA	NA	NA	NA	NA	NA	NA	NA	NA	NA	NA	NA	NA	NA	NA	NA	NA	NA	NA	NA	NA	NA	NA	NA	NA	NA	NA	NA	NA	NA	NA	NA
C035	Healthy donor	Urology, University Hospital HD	male	55	NA	NA	NA	NA	NA	NA	NA	NA	NA	NA	NA	NA	NA	NA	NA	NA	NA	NA	NA	NA	NA	NA	NA	NA	NA	NA	NA	NA	NA	NA	NA	NA	NA	NA	NA	NA	NA	NA	NA	NA	NA	NA	NA	NA	NA
C036	Healthy donor	Peneder et al. 2021	female	37	NA	NA	NA	NA	NA	NA	NA	NA	NA	NA	NA	NA	NA	NA	NA	NA	NA	NA	NA	NA	NA	NA	NA	NA	NA	NA	NA	NA	NA	NA	NA	NA	NA	NA	NA	NA	NA	NA	NA	NA	NA	NA	NA	NA	NA
C037	Healthy donor	Peneder et al. 2021	male	44	NA	NA	NA	NA	NA	NA	NA	NA	NA	NA	NA	NA	NA	NA	NA	NA	NA	NA	NA	NA	NA	NA	NA	NA	NA	NA	NA	NA	NA	NA	NA	NA	NA	NA	NA	NA	NA	NA	NA	NA	NA	NA	NA	NA	NA
C038	Healthy donor	Peneder et al. 2021	female	48	NA	NA	NA	NA	NA	NA	NA	NA	NA	NA	NA	NA	NA	NA	NA	NA	NA	NA	NA	NA	NA	NA	NA	NA	NA	NA	NA	NA	NA	NA	NA	NA	NA	NA	NA	NA	NA	NA	NA	NA	NA	NA	NA	NA	NA
C039	Healthy donor	Peneder et al. 2021	male	40	NA	NA	NA	NA	NA	NA	NA	NA	NA	NA	NA	NA	NA	NA	NA	NA	NA	NA	NA	NA	NA	NA	NA	NA	NA	NA	NA	NA	NA	NA	NA	NA	NA	NA	NA	NA	NA	NA	NA	NA	NA	NA	NA	NA	NA
C040	Healthy donor	Peneder et al. 2021	male	50	NA	NA	NA	NA	NA	NA	NA	NA	NA	NA	NA	NA	NA	NA	NA	NA	NA	NA	NA	NA	NA	NA	NA	NA	NA	NA	NA	NA	NA	NA	NA	NA	NA	NA	NA	NA	NA	NA	NA	NA	NA	NA	NA	NA	NA
C041	Healthy donor	Peneder et al. 2021	female	25	NA	NA	NA	NA	NA	NA	NA	NA	NA	NA	NA	NA	NA	NA	NA	NA	NA	NA	NA	NA	NA	NA	NA	NA	NA	NA	NA	NA	NA	NA	NA	NA	NA	NA	NA	NA	NA	NA	NA	NA	NA	NA	NA	NA	NA
C042	Healthy donor	Peneder et al. 2021	female	24	NA	NA	NA	NA	NA	NA	NA	NA	NA	NA	NA	NA	NA	NA	NA	NA	NA	NA	NA	NA	NA	NA	NA	NA	NA	NA	NA	NA	NA	NA	NA	NA	NA	NA	NA	NA	NA	NA	NA	NA	NA	NA	NA	NA	NA
C043	Healthy donor	Peneder et al. 2021	male	32	NA	NA	NA	NA	NA	NA	NA	NA	NA	NA	NA	NA	NA	NA	NA	NA	NA	NA	NA	NA	NA	NA	NA	NA	NA	NA	NA	NA	NA	NA	NA	NA	NA	NA	NA	NA	NA	NA	NA	NA	NA	NA	NA	NA	NA
C044	Healthy donor	Peneder et al. 2021	female	37	NA	NA	NA	NA	NA	NA	NA	NA	NA	NA	NA	NA	NA	NA	NA	NA	NA	NA	NA	NA	NA	NA	NA	NA	NA	NA	NA	NA	NA	NA	NA	NA	NA	NA	NA	NA	NA	NA	NA	NA	NA	NA	NA	NA	NA
C045	Healthy donor	Peneder et al. 2021	female	29	NA	NA	NA	NA	NA	NA	NA	NA	NA	NA	NA	NA	NA	NA	NA	NA	NA	NA	NA	NA	NA	NA	NA	NA	NA	NA	NA	NA	NA	NA	NA	NA	NA	NA	NA	NA	NA	NA	NA	NA	NA	NA	NA	NA	NA
C046	Healthy donor	Peneder et al. 2021	male	31	NA	NA	NA	NA	NA	NA	NA	NA	NA	NA	NA	NA	NA	NA	NA	NA	NA	NA	NA	NA	NA	NA	NA	NA	NA	NA	NA	NA	NA	NA	NA	NA	NA	NA	NA	NA	NA	NA	NA	NA	NA	NA	NA	NA	NA
C047	Healthy donor	Peneder et al. 2021	male	27	NA	NA	NA	NA	NA	NA	NA	NA	NA	NA	NA	NA	NA	NA	NA	NA	NA	NA	NA	NA	NA	NA	NA	NA	NA	NA	NA	NA	NA	NA	NA	NA	NA	NA	NA	NA	NA	NA	NA	NA	NA	NA	NA	NA	NA
C048	Healthy donor	Peneder et al. 2021	male	30	NA	NA	NA	NA	NA	NA	NA	NA	NA	NA	NA	NA	NA	NA	NA	NA	NA	NA	NA	NA	NA	NA	NA	NA	NA	NA	NA	NA	NA	NA	NA	NA	NA	NA	NA	NA	NA	NA	NA	NA	NA	NA	NA	NA	NA
C049	Healthy donor	Peneder et al. 2021	female	27	NA	NA	NA	NA	NA	NA	NA	NA	NA	NA	NA	NA	NA	NA	NA	NA	NA	NA	NA	NA	NA	NA	NA	NA	NA	NA	NA	NA	NA	NA	NA	NA	NA	NA	NA	NA	NA	NA	NA	NA	NA	NA	NA	NA	NA
C050	Healthy donor	Peneder et al. 2021	female	36	NA	NA	NA	NA	NA	NA	NA	NA	NA	NA	NA	NA	NA	NA	NA	NA	NA	NA	NA	NA	NA	NA	NA	NA	NA	NA	NA	NA	NA	NA	NA	NA	NA	NA	NA	NA	NA	NA	NA	NA	NA	NA	NA	NA	NA
C051	Healthy donor	Peneder et al. 2021	male	25	NA	NA	NA	NA	NA	NA	NA	NA	NA	NA	NA	NA	NA	NA	NA	NA	NA	NA	NA	NA	NA	NA	NA	NA	NA	NA	NA	NA	NA	NA	NA	NA	NA	NA	NA	NA	NA	NA	NA	NA	NA	NA	NA	NA	NA
C052	Healthy donor	Peneder et al. 2021	male	39	NA	NA	NA	NA	NA	NA	NA	NA	NA	NA	NA	NA	NA	NA	NA	NA	NA	NA	NA	NA	NA	NA	NA	NA	NA	NA	NA	NA	NA	NA	NA	NA	NA	NA	NA	NA	NA	NA	NA	NA	NA	NA	NA	NA	NA
C053	Healthy donor	Peneder et al. 2021	male	34	NA	NA	NA	NA	NA	NA	NA	NA	NA	NA	NA	NA	NA	NA	NA	NA	NA	NA	NA	NA	NA	NA	NA	NA	NA	NA	NA	NA	NA	NA	NA	NA	NA	NA	NA	NA	NA	NA	NA	NA	NA	NA	NA	NA	NA
C054	Healthy donor	Peneder et al. 2021	female	40	NA	NA	NA	NA	NA	NA	NA	NA	NA	NA	NA	NA	NA	NA	NA	NA	NA	NA	NA	NA	NA	NA	NA	NA	NA	NA	NA	NA	NA	NA	NA	NA	NA	NA	NA	NA	NA	NA	NA	NA	NA	NA	NA	NA	NA
C055	Healthy donor	Peneder et al. 2021	male	30	NA	NA	NA	NA	NA	NA	NA	NA	NA	NA	NA	NA	NA	NA	NA	NA	NA	NA	NA	NA	NA	NA	NA	NA	NA	NA	NA	NA	NA	NA	NA	NA	NA	NA	NA	NA	NA	NA	NA	NA	NA	NA	NA	NA	NA
C056	Healthy donor	Peneder et al. 2021	male	32	NA	NA	NA	NA	NA	NA	NA	NA	NA	NA	NA	NA	NA	NA	NA	NA	NA	NA	NA	NA	NA	NA	NA	NA	NA	NA	NA	NA	NA	NA	NA	NA	NA	NA	NA	NA	NA	NA	NA	NA	NA	NA	NA	NA	NA
C057	Healthy donor	Peneder et al. 2021	male	31	NA	NA	NA	NA	NA	NA	NA	NA	NA	NA	NA	NA	NA	NA	NA	NA	NA	NA	NA	NA	NA	NA	NA	NA	NA	NA	NA	NA	NA	NA	NA	NA	NA	NA	NA	NA	NA	NA	NA	NA	NA	NA	NA	NA	NA
[truncated: 8 more columns]

## Sheet: Tab. S2
Tab. S2: Plasma collection, cfDNA isolation and sequencing statistics. cfDNA, cell-free DNA; CPA, copy number abnormality; ctCPA, ctDNA-informed copy number abnormality; D126-135, deviation of fragments between 126 and 135-bp from healthy donors; ICB, immune checkpoint inhibition; iwFAF, information-weighted fraction of aberrant fragments; MDS, motif diversity score; NSCLC, non-small cell lung ca…
Patient ID	Sample_ID	Type	Department/ Publication	Timepoint	Time from blood collection to ICB start (days)	Plasma volume used for cfDNA isolation (µL)	cfDNA quantity (ng)	cfDNA concentration per mL of plasma (ng/mL)	cfDNA input for library preparation (ng)	Number of PCR cycles	Sequencing instrument	Number of single-reads after duplicate removal	Genome coverage	GC content (%)	CPA score		ctCPA score			P126-135		D126-135		MDS		Alu element methylation		iwFAF score
															Score	Detectability according to the 95% specificity threshold	Score	95% specificity threshold	Detectability according to the 95% specificity threshold	Fragment proportion	Detectability according to the 95% specificity threshold	Score	Detectability according to the 95% specificity threshold	Score	Detectability according to the 95% specificity threshold	CGN/NCG motif ratio	Detectability according to the 95% specificity threshold	Score	Detectability according to the 95% specificity threshold
P001	P001_02	NSCLC	Thoraxklinik at Heidelberg University Hospital	After 4 therapy cycles	119	800	6.972	5.5776	5	10	NovaSeq6000	112610368	3.75	41	0.580528	negative	NA	NA	NA	0.0271896	negative	0.00408169	negative	0.94622	negative	4.37179	positive	0.60195	negative
P002	P002_01	NSCLC	Thoraxklinik at Heidelberg University Hospital	Pre-treatment	-1	800	2.618	2.0944	2.618	10	NovaSeq6000	98019527	3.27	41	0.721099	negative	3.31079	10.785	negative	0.0190939	negative	0.00401405	negative	0.945747	negative	4.67233	positive	0.600291	negative
P002	P002_02	NSCLC	Thoraxklinik at Heidelberg University Hospital	After 4 therapy cycles	113	800	4.1125	3.29	4.1125	10	NovaSeq6000	88036184	2.93	41	1.94446	positive	67.1428	10.785	positive	0.024796	negative	0.00168811	negative	0.948818	positive	4.34	positive	0.60455	negative
P002	P002_01	NSCLC	Thoraxklinik at Heidelberg University Hospital	At disease progression	257	800	18.872	15.0976	5	10	NovaSeq6000	100448731	3.35	41	2.97372	positive	79.0433	10.785	positive	0.0222317	negative	0.000876228	negative	0.948884	positive	3.97861	positive	0.605992	negative
P003	P003_01	NSCLC	Thoraxklinik at Heidelberg University Hospital	Pre-treatment	-1	800	31.6225	25.298	5	10	NovaSeq6000	114100690	3.8	41	0.745825	negative	NA	NA	NA	0.0122843	negative	0.0108237	positive	0.945448	negative	4.59387	positive	0.59794	negative
P003	P003_02	NSCLC	Thoraxklinik at Heidelberg University Hospital	After 4 therapy cycles	104	800	10.2795	8.2236	5	10	NovaSeq6000	96761270	3.23	41	0.737021	negative	NA	NA	NA	0.0153974	negative	0.00771056	negative	0.946181	negative	4.24156	positive	0.608072	positive
P003	P003_01	NSCLC	Thoraxklinik at Heidelberg University Hospital	At disease progression	257	800	4.627	3.7016	4.627	10	NovaSeq6000	108601785	3.62	41	0.881901	negative	NA	NA	NA	0.015898	negative	0.00720997	negative	0.946139	negative	4.42226	positive	0.602026	negative
P004	P004_01	NSCLC	Thoraxklinik at Heidelberg University Hospital	Pre-treatment	0	800	5.18	4.144	5	10	NovaSeq6000	122116514	4.07	41	0.770132	negative	NA	NA	NA	0.0155176	negative	0.00759036	negative	0.945553	negative	4.80207	positive	0.598198	negative
P004	P004_02	NSCLC	Thoraxklinik at Heidelberg University Hospital	After 4 therapy cycles	121	800	7.7735	6.2188	5	10	NovaSeq6000	122747748	4.09	41	0.866469	negative	NA	NA	NA	0.026213	negative	0.00310508	negative	0.943923	negative	4.83641	positive	0.604102	negative
P004	P004_01	NSCLC	Thoraxklinik at Heidelberg University Hospital	At disease progression	247	800	5.3025	4.242	5	10	NovaSeq6000	80363372	2.68	41	0.762062	negative	NA	NA	NA	0.0238181	negative	0.000710124	negative	0.944932	negative	4.86799	positive	0.601589	negative
P005	P005_01	NSCLC	Thoraxklinik at Heidelberg University Hospital	Pre-treatment	0	400	2.807	1.1228	2.807	10	NovaSeq6000	70464747	2.35	41	0.985947	negative	NA	NA	NA	0.0170054	negative	0.00610256	negative	0.944587	negative	4.73668	positive	0.600117	negative
P005	P005_02	NSCLC	Thoraxklinik at Heidelberg University Hospital	After 4 therapy cycles	107	800	3.479	2.7832	3.479	10	NovaSeq6000	68507526	2.28	41	0.97349	negative	NA	NA	NA	0.0161035	negative	0.0070044	negative	0.944221	negative	4.74098	positive	0.601032	negative
P006	P006_01	NSCLC	Thoraxklinik at Heidelberg University Hospital	Pre-treatment	0	800	8.3615	6.6892	5	10	NovaSeq6000	84277414	2.81	41	0.914704	negative	NA	NA	NA	0.0187155	negative	0.00439246	negative	0.943065	negative	4.88011	positive	0.608848	positive
P006	P006_02	NSCLC	Thoraxklinik at Heidelberg University Hospital	After 4 therapy cycles	105	800	3.0695	2.4556	3.0695	10	NovaSeq6000	84772855	2.83	41	0.782639	negative	NA	NA	NA	0.0173706	negative	0.00573735	negative	0.945628	negative	4.50519	positive	0.60024	negative
P006	P006_01	NSCLC	Thoraxklinik at Heidelberg University Hospital	At disease progression	294	800	28.77	23.016	5	10	NovaSeq6000	110417888	3.68	41	0.825106	negative	NA	NA	NA	0.0241374	negative	0.00102948	negative	0.95236	positive	3.15703	negative	0.605693	negative
P007	P007_01	NSCLC	Thoraxklinik at Heidelberg University Hospital	Pre-treatment	0	800	17.43	13.944	5	10	NovaSeq6000	80411701	2.68	40	0.725199	negative	NA	NA	NA	0.0141781	negative	0.0089298	negative	0.950511	positive	3.63534	negative	0.609262	positive
P007	P007_02	NSCLC	Thoraxklinik at Heidelberg University Hospital	After 4 therapy cycles	115	800	5.467	4.3736	5	10	NovaSeq6000	67436367	2.25	41	0.599212	negative	NA	NA	NA	0.0383027	positive	0.0151948	positive	0.953796	positive	3.27098	negative	0.630322	positive
P007	P007_01	NSCLC	Thoraxklinik at Heidelberg University Hospital	At disease progression	284	800	3.0835	2.4668	3.0835	10	NovaSeq6000	74261727	2.48	41	0.913399	negative	NA	NA	NA	0.0229038	negative	0.00020411	negative	0.944892	negative	4.63633	positive	0.600955	negative
P008	P008_01	NSCLC	Thoraxklinik at Heidelberg University Hospital	Pre-treatment	0	800	4.088	3.2704	4.088	10	NovaSeq6000	75978162	2.53	41	0.750713	negative	NA	NA	NA	0.030248	negative	0.00714005	negative	0.944168	negative	4.92208	positive	0.604343	negative
P008	P008_02	NSCLC	Thoraxklinik at Heidelberg University Hospital	After 4 therapy cycles	140	800	6.1355	4.9084	5	10	NovaSeq6000	77836903	2.59	41	0.628087	negative	NA	NA	NA	0.0192717	negative	0.00383623	negative	0.941972	negative	5.07263	positive	0.602956	negative
P009	P009_01	NSCLC	Thoraxklinik at Heidelberg University Hospital	Pre-treatment	0	400	4.2665	1.7066	4.2665	10	NovaSeq6000	89630980	2.99	41	9.22959	positive	105.459	5.06513	positive	0.0322781	negative	0.00917019	negative	0.947929	positive	4.23697	positive	0.609267	positive
P009	P009_02	NSCLC	Thoraxklinik at Heidelberg University Hospital	After 4 therapy cycles	99	400	2.863	1.1452	2.863	10	NovaSeq6000	61950776	2.07	41	0.568274	negative	1.56307	5.06513	negative	0.013273	negative	0.0098349	positive	0.942023	negative	5.42306	positive	0.600031	negative
P010	P010_01	NSCLC	Thoraxklinik at Heidelberg University Hospital	Pre-treatment	0	800	7.196	5.7568	5	10	NovaSeq6000	71755416	2.39	41	0.896693	negative	NA	NA	NA	0.0123641	negative	0.0107438	positive	0.943345	negative	4.95954	positive	0.595737	negative
P010	P010_02	NSCLC	Thoraxklinik at Heidelberg University Hospital	After 4 therapy cycles	104	800	7.504	6.0032	5	10	NovaSeq6000	87378224	2.91	40	1.16312	positive	NA	NA	NA	0.0197305	negative	0.00337744	negative	0.941573	negative	4.52421	positive	0.610015	positive
P010	P010_01	NSCLC	Thoraxklinik at Heidelberg University Hospital	At disease progression	372	800	2.8385	2.2708	2.8385	10	NovaSeq6000	83210336	2.77	41	0.650339	negative	NA	NA	NA	0.0223468	negative	0.000761162	negative	0.94237	negative	4.54375	positive	0.603506	negative
P011	P011_01	NSCLC	Thoraxklinik at Heidelberg University Hospital	Pre-treatment	0	800	9.4605	7.5684	5	10	NovaSeq6000	78698197	2.62	40	3.52449	positive	99.2171	5.16974	positive	0.0252878	negative	0.00217984	negative	0.943718	negative	4.20431	positive	0.604279	negative
P011	P011_02	NSCLC	Thoraxklinik at Heidelberg University Hospital	After 4 therapy cycles	100	800	12.222	9.7776	5	10	NovaSeq6000	82832603	2.76	41	4.70324	positive	114.345	5.16974	positive	0.0256363	negative	0.00252833	negative	0.946477	negative	4.04982	positive	0.607422	positive
P011	P011_01	NSCLC	Thoraxklinik at Heidelberg University Hospital	At disease progression	155	800	11.5465	9.2372	5	10	NovaSeq6000	94796580	3.16	41	6.21398	positive	119.002	5.16974	positive	0.0363635	positive	0.0132555	positive	0.948996	positive	3.71281	negative	0.612681	positive
P012	P012_01	NSCLC	Thoraxklinik at Heidelberg University Hospital	Pre-treatment	0	800	7.924	6.3392	5	10	NovaSeq6000	79951323	2.67	40	0.717218	negative	NA	NA	NA	0.0122149	negative	0.010893	positive	0.939805	negative	5.09689	positive	0.60325	negative
P012	P012_02	NSCLC	Thoraxklinik at Heidelberg University Hospital	After 4 therapy cycles	123	800	3.2165	2.5732	3.2165	10	NovaSeq6000	79193770	2.64	40	0.770593	negative	NA	NA	NA	0.0145385	negative	0.00856948	negative	0.939814	negative	5.06402	positive	0.605686	negative
P013	P013_01	NSCLC	Thoraxklinik at Heidelberg University Hospital	Pre-treatment	0	800	3.927	3.1416	3.927	10	NovaSeq6000	92792713	3.09	41	0.886967	negative	NA	NA	NA	0.0197111	negative	0.00339684	negative	0.940375	negative	5.11406	positive	0.598508	negative
P013	P013_02	NSCLC	Thoraxklinik at Heidelberg University Hospital	After 4 therapy cycles	113	400	3.8185	1.5274	3.8185	10	NovaSeq6000	78716685	2.62	41	0.772674	negative	NA	NA	NA	0.0245635	negative	0.00145555	negative	0.945109	negative	4.89686	positive	0.602059	negative
P014	P014_01	NSCLC	Thoraxklinik at Heidelberg University Hospital	Pre-treatment	0	400	3.08	1.232	3.08	10	NovaSeq6000	88376559	2.95	41	1.40368	positive	37.0827	4.5355	positive	0.0193302	negative	0.00377777	negative	0.940066	negative	5.02683	positive	0.601036	negative
P014	P014_02	NSCLC	Thoraxklinik at Heidelberg University Hospital	After 4 therapy cycles	182	800	9.9925	7.994	5	10	NovaSeq6000	101631138	3.39	41	7.80182	positive	126.034	4.5355	positive	0.0310996	negative	0.00799163	negative	0.948236	positive	3.86854	negative	0.613446	positive
P014	P014_01	NSCLC	Thoraxklinik at Heidelberg University Hospital	At disease progression	254	800	13.7795	11.0236	5	10	NovaSeq6000	86211507	2.87	41	4.5767	positive	110.516	4.5355	positive	0.0301443	negative	0.00703634	negative	0.947007	negative	3.97604	positive	0.605279	negative
P015	P015_01	NSCLC	Thoraxklinik at Heidelberg University Hospital	Pre-treatment	0	800	28.035	22.428	5	10	NovaSeq6000	78519933	2.62	41	1.10408	positive	167.377	43.0601	positive	0.0272216	negative	0.00411363	negative	0.947556	positive	4.00745	positive	0.609566	positive
P016	P016_01	NSCLC	Thoraxklinik at Heidelberg University Hospital	Pre-treatment	0	800	9.8245	7.8596	5	10	NovaSeq6000	92250490	3.08	41	1.36517	positive	163.862	13.4845	positive	0.0326155	positive	0.00950762	positive	0.94295	negative	4.53552	positive	0.605916	negative
P016	P016_02	NSCLC	Thoraxklinik at Heidelberg University Hospital	After 4 therapy cycles	99	800	8.1725	6.538	5	10	NovaSeq6000	82353710	2.75	41	0.848844	negative	18.8472	13.4845	positive	0.0281039	negative	0.00499598	negative	0.942703	negative	4.724	positive	0.606575	negative
P017	P017_01	NSCLC	Thoraxklinik at Heidelberg University Hospital	Pre-treatment	0	800	2.758	2.2064	2.758	10	NovaSeq6000	97428359	3.25	41	1.25061	positive	68.4053	25.3235	positive	0.0210073	negative	0.00210059	negative	0.94631	negative	4.636	positive	0.59919	negative
P018	P018_01	NSCLC	Thoraxklinik at Heidelberg University Hospital	Pre-treatment	0	800	13.286	10.6288	5	10	NovaSeq6000	74527190	2.48	41	1.14429	positive	224.864	33.2855	positive	0.022342	negative	0.000765885	negative	0.945497	negative	4.51964	positive	0.601929	negative
P018	P018_02	NSCLC	Thoraxklinik at Heidelberg University Hospital	After 4 therapy cycles	117	800	4.641	3.7128	4.641	10	NovaSeq6000	74028376	2.47	41	0.761219	negative	35.128	33.2855	positive	0.0195057	negative	0.0036022	negative	0.943459	negative	4.90445	positive	0.603284	negative
P019	P019_01	NSCLC	Thoraxklinik at Heidelberg University Hospital	Pre-treatment	0	400	3.3915	1.3566	3.3915	10	NovaSeq6000	76560753	2.55	41	2.23036	positive	139.305	9.66677	positive	0.0439096	positive	0.0208016	positive	0.948969	positive	3.96866	positive	0.606698	negative
P019	P019_02	NSCLC	Thoraxklinik at Heidelberg University Hospital	After 4 therapy cycles	115	800	12.117	9.6936	5	10	NovaSeq6000	78073922	2.6	41	0.78423	negative	11.5667	9.66677	positive	0.0232652	negative	0.000157302	negative	0.945134	negative	4.32457	positive	0.602054	negative
P020	P020_01	NSCLC	Thoraxklinik at Heidelberg University Hospital	Pre-treatment	0	800	4.655	3.724	4.655	10	NovaSeq6000	91837949	3.06	40	1.36444	positive	416.853	113.185	positive	0.0222033	negative	0.000904621	negative	0.943168	negative	4.98796	positive	0.604301	negative
P020	P020_02	NSCLC	Thoraxklinik at Heidelberg University Hospital	After 4 therapy cycles	140	800	1.9845	1.5876	1.9845	10	NovaSeq6000	72675233	2.42	40	0.889977	negative	98.929	113.185	negative	0.0125536	negative	0.0105543	positive	0.941862	negative	5.21182	positive	0.60455	negative
P021	P021_01	NSCLC	Thoraxklinik at Heidelberg University Hospital	Pre-treatment	-2	800	33.019	26.4152	5	10	NovaSeq6000	112987766	3.77	40	1.8392	positive	102.989	19.6873	positive	0.0170277	negative	0.00608024	negative	0.948299	positive	4.27843	positive	0.61201	positive
P021	P021_02	NSCLC	Thoraxklinik at Heidelberg University Hospital	After 4 therapy cycles	116	800	5.7715	4.6172	5	10	NovaSeq6000	86049242	2.87	41	0.840876	negative	16.3687	19.6873	negative	0.0260967	negative	0.00298874	negative	0.942083	negative	4.8292	positive	0.609674	positive
P022	P022_01	NSCLC	Thoraxklinik at Heidelberg University Hospital	Pre-treatment	0	800	10.1535	8.1228	5	10	NovaSeq6000	78675987	2.62	40	1.73171	positive	70.3697	11.9106	positive	0.0340348	positive	0.0109269	positive	0.940252	negative	4.32124	positive	0.606657	negative
P022	P022_02	NSCLC	Thoraxklinik at Heidelberg University Hospital	After 4 therapy cycles	107	800	15.9705	12.7764	5	10	NovaSeq6000	85491721	2.85	41	1.10569	positive	21.1674	11.9106	positive	0.0222569	negative	0.000851023	negative	0.948377	positive	3.64708	negative	0.605136	negative
P022	P022_01	NSCLC	Thoraxklinik at Heidelberg University Hospital	At disease progression	202	800	4.207	3.3656	4.207	10	NovaSeq6000	82644896	2.75	40	1.36298	positive	40.7597	11.9106	positive	0.023327	negative	0.00021902	negative	0.943788	negative	4.23566	positive	0.605677	negative
P023	P023_01	NSCLC	Thoraxklinik at Heidelberg University Hospital	Pre-treatment	0	800	17.85	14.28	5	10	NovaSeq6000	72594566	2.42	41	0.67015	negative	NA	NA	NA	0.0158139	negative	0.00729404	negative	0.945955	negative	4.16313	positive	0.597334	negative
P023	P023_02	NSCLC	Thoraxklinik at Heidelberg University Hospital	After 4 therapy cycles	111	800	11.949	9.5592	5	10	NovaSeq6000	72424559	2.41	41	0.779285	negative	NA	NA	NA	0.0206772	negative	0.0024307	negative	0.943024	negative	4.62439	positive	0.598443	negative
P024	P024_01	NSCLC	Thoraxklinik at Heidelberg University Hospital	Pre-treatment	0	800	6.636	5.3088	5	10	NovaSeq6000	119592630	3.99	41	0.896493	negative	NA	NA	NA	0.0227211	negative	0.000386826	negative	0.944342	negative	4.72765	positive	0.605844	negative
P024	P024_02	NSCLC	Thoraxklinik at Heidelberg University Hospital	After 4 therapy cycles	160	800	4.473	3.5784	4.473	10	NovaSeq6000	78200982	2.61	41	0.932216	negative	NA	NA	NA	0.0187529	negative	0.00435507	negative	0.941922	negative	4.83027	positive	0.604264	negative
P025	P025_01	NSCLC	Thoraxklinik at Heidelberg University Hospital	Pre-treatment	0	800	9.3275	7.462	5	10	NovaSeq6000	23767920	0.79	41	0.962811	negative	NA	NA	NA	0.0164381	negative	0.0066698	negative	0.943341	negative	4.89268	positive	0.600836	negative
P025	P025_02	NSCLC	Thoraxklinik at Heidelberg University Hospital	After 4 therapy cycles	125	800	18.8685	15.0948	5	10	NovaSeq6000	101155226	3.37	41	0.755175	negative	NA	NA	NA	0.0168792	negative	0.00622871	negative	0.945274	negative	4.65815	positive	0.598793	negative
P026	P026_01	NSCLC	Thoraxklinik at Heidelberg University Hospital	Pre-treatment	0	800	23.4045	18.7236	5	10	NovaSeq6000	93557999	3.12	41	1.30679	positive	113.513	19.7708	positive	0.0332515	positive	0.0101436	positive	0.948504	positive	3.85572	negative	0.604192	negative
P026	P026_02	NSCLC	Thoraxklinik at Heidelberg University Hospital	After 4 therapy cycles	115	800	5.852	4.6816	5	10	NovaSeq6000	72892395	2.43	41	0.981105	negative	0.685788	19.7708	negative	0.0214551	negative	0.00165282	negative	0.941812	negative	4.62768	positive	0.600888	negative
P026	P026_01	NSCLC	Thoraxklinik at Heidelberg University Hospital	At disease progression	373	800	6.6185	5.2948	5	10	NovaSeq6000	106117117	3.54	41	8.54542	positive	128.255	19.7708	positive	0.0261046	negative	0.00299669	negative	0.943717	negative	4.75743	positive	0.605741	negative
P027	P027_01	NSCLC	Thoraxklinik at Heidelberg University Hospital	Pre-treatment	0	800	20.944	16.7552	5	10	NovaSeq6000	77643755	2.59	41	1.11603	positive	NA	NA	NA	0.01694	negative	0.00616796	negative	0.946956	negative	4.08702	positive	0.597736	negative
P027	P027_02	NSCLC	Thoraxklinik at Heidelberg University Hospital	After 4 therapy cycles	111	800	4.326	3.4608	4.326	10	NovaSeq6000	53867888	1.8	41	0.981126	negative	NA	NA	NA	0.0206733	negative	0.00243462	negative	0.943638	negative	4.3412	positive	0.600686	negative
P028	P028_01	NSCLC	Thoraxklinik at Heidelberg University Hospital	Pre-treatment	0	800	26.4845	21.1876	5	10	NovaSeq6000	89554190	2.99	40	1.07539	positive	NA	NA	NA	0.0243175	negative	0.00120958	negative	0.953358	positive	2.9844	negative	0.608329	positive
P028	P028_02	NSCLC	Thoraxklinik at Heidelberg University Hospital	After 4 therapy cycles	130	800	2.779	2.2232	2.779	10	NovaSeq6000	67695172	2.26	41	0.700153	negative	NA	NA	NA	0.016839	negative	0.00626895	negative	0.944767	negative	4.41865	positive	0.60118	negative
P029	P029_01	NSCLC	Thoraxklinik at Heidelberg University Hospital	Pre-treatment	0	600	76.8915	46.1349	5	10	NovaSeq6000	80857107	2.7	41	1.04954	negative	NA	NA	NA	0.0191973	negative	0.00391064	negative	0.955505	positive	2.78883	negative	0.59735	negative
P029	P029_02	NSCLC	Thoraxklinik at Heidelberg University Hospital	After 4 therapy cycles	114	800	4.746	3.7968	4.746	10	NovaSeq6000	89245780	2.97	41	0.722896	negative	NA	NA	NA	0.0141574	negative	0.00895053	negative	0.941038	negative	5.13448	positive	0.600612	negative
P029	P029_01	NSCLC	Thoraxklinik at Heidelberg University Hospital	At disease progression	251	800	4.662	3.7296	4.662	10	NovaSeq6000	80016180	2.67	40	0.905172	negative	NA	NA	NA	0.016387	negative	0.00672093	negative	0.941963	negative	4.95697	positive	0.599271	negative
P030	P030_01	NSCLC	Thoraxklinik at Heidelberg University Hospital	Pre-treatment	0	800	15.4875	12.39	5	10	NovaSeq6000	82040965	2.73	41	2.19117	positive	94.0164	8.60192	positive	0.0258445	negative	0.00273656	negative	0.949314	positive	3.78559	negative	0.604334	negative
P030	P030_02	NSCLC	Thoraxklinik at Heidelberg University Hospital	After 4 therapy cycles	117	800	63.567	50.8536	5	10	NovaSeq6000	83869480	2.8	41	0.65662	negative	8.46489	8.60192	negative	0.0185867	negative	0.00452124	negative	0.953417	positive	2.80486	negative	0.605007	negative
P031	P031_01	NSCLC	Thoraxklinik at Heidelberg University Hospital	Pre-treatment	0	800	28.9065	23.1252	5	10	NovaSeq6000	85523280	2.85	41	15.5214	positive	104.009	4.14634	positive	0.0419154	positive	0.0188075	positive	0.952802	positive	3.1338	negative	0.62873	positive
P031	P031_02	NSCLC	Thoraxklinik at Heidelberg University Hospital	After 4 therapy cycles	116	800	2.604	2.0832	2.604	10	NovaSeq6000	93696085	3.12	40	0.979347	negative	16.1203	4.14634	positive	0.0232082	negative	0.00010027	negative	0.944025	negative	4.78738	positive	0.601477	negative
P031	P031_01	NSCLC	Thoraxklinik at Heidelberg University Hospital	At disease progression	256	800	4.123	3.2984	4.123	10	NovaSeq6000	89185672	2.97	40	10.8981	positive	81.8252	4.14634	positive	0.0312461	negative	0.00813815	negative	0.937414	negative	4.14697	positive	0.613379	positive
P032	P032_01	NSCLC	Thoraxklinik at Heidelberg University Hospital	Pre-treatment	0	800	1.764	1.4112	1.764	10	NovaSeq6000	88483903	2.95	41	6.27633	positive	102.557	4.5575	positive	0.0342871	positive	0.0111792	positive	0.945823	negative	4.02548	positive	0.607706	positive
P032	P032_02	NSCLC	Thoraxklinik at Heidelberg University Hospital	After 4 therapy cycles	101	800	4.1755	3.3404	4.1755	10	NovaSeq6000	74415827	2.48	41	5.20687	positive	101.259	4.5575	positive	0.0458657	positive	0.0227577	positive	0.94311	negative	4.2188	positive	0.61355	positive
P032	P032_01	NSCLC	Thoraxklinik at Heidelberg University Hospital	At disease progression	329	800	4.83	3.864	4.83	10	NovaSeq6000	101125863	3.37	40	15.2995	positive	103.563	4.5575	positive	0.0596552	positive	0.0365473	positive	0.949502	positive	3.34431	negative	0.617535	positive
P033	P033_01	NSCLC	Thoraxklinik at Heidelberg University Hospital	Pre-treatment	10	800	3.5	2.8	3.5	10	NovaSeq6000	139809096	4.66	41	0.719747	negative	NA	NA	NA	0.0166274	negative	0.00648048	negative	0.94087	negative	5.03949	positive	0.600817	negative
P033	P033_02	NSCLC	Thoraxklinik at Heidelberg University Hospital	After 4 therapy cycles	123	800	4.354	3.4832	4.354	10	NovaSeq6000	94494225	3.15	41	0.668507	negative	NA	NA	NA	0.0182435	negative	0.00486442	negative	0.933039	negative	5.07423	positive	0.600077	negative
P034	P034_01	NSCLC	Thoraxklinik at Heidelberg University Hospital	Pre-treatment	0	800	7.749	6.1992	5	10	NovaSeq6000	83902646	2.8	41	0.730044	negative	NA	NA	NA	0.0135039	negative	0.00960403	positive	0.942636	negative	5.25825	positive	0.597884	negative
P034	P034_02	NSCLC	Thoraxklinik at Heidelberg University Hospital	After 4 therapy cycles	97	800	15.96	12.768	5	10	NovaSeq6000	72575298	2.42	41	0.777755	negative	NA	NA	NA	0.0199951	negative	0.00311288	negative	0.948438	positive	3.91139	negative	0.605888	negative
P035	P035_01	NSCLC	Thoraxklinik at Heidelberg University Hospital	Pre-treatment	0	800	6.3525	5.082	5	10	NovaSeq6000	113073025	3.77	41	1.6212	positive	111.859	10.2978	positive	0.0314619	negative	0.00835401	negative	0.945633	negative	4.16198	positive	0.607175	positive
P035	P035_02	NSCLC	Thoraxklinik at Heidelberg University Hospital	After 4 therapy cycles	156	800	3.2025	2.562	3.2025	10	NovaSeq6000	97375975	3.25	41	0.812631	negative	1.69229	10.2978	negative	0.0249756	negative	0.00186771	negative	0.94348	negative	4.39965	positive	0.603915	negative
P036	P036_01	NSCLC	Thoraxklinik at Heidelberg University Hospital	Pre-treatment	9	800	5.2955	4.2364	5	10	NovaSeq6000	104458541	3.48	41	0.596028	negative	23.8467	26.6666	negative	0.0201395	negative	0.00296845	negative	0.940653	negative	4.78686	positive	0.603822	negative
P036	P036_02	NSCLC	Thoraxklinik at Heidelberg University Hospital	After 4 therapy cycles	112	800	5.4355	4.3484	5	10	NovaSeq6000	108740689	3.62	41	1.07326	negative	73.2173	26.6666	positive	0.0183651	negative	0.00474282	negative	0.943374	negative	4.84698	positive	0.600315	negative
P036	P036_01	NSCLC	Thoraxklinik at Heidelberg University Hospital	At disease progression	168	800	16.513	13.2104	5	10	NovaSeq6000	111429855	3.71	41	1.38755	positive	69.4946	26.6666	positive	0.0179879	negative	0.00511999	negative	0.946096	negative	4.25526	positive	0.601434	negative
P037	P037_01	NSCLC	Thoraxklinik at Heidelberg University Hospital	Pre-treatment	-21	800	149.215	119.372	5	10	NovaSeq6000	93056406	3.1	41	6.83491	positive	99.2294	7.33718	positive	0.0256902	negative	0.00258228	negative	0.953174	positive	2.65933	negative	0.630495	positive
P037	P037_02	NSCLC	Thoraxklinik at Heidelberg University Hospital	After 4 therapy cycles	118	800	7.8085	6.2468	5	10	NovaSeq6000	83925893	2.8	41	0.599656	negative	5.15834	7.33718	negative	0.0169954	negative	0.00611252	negative	0.943163	negative	4.61934	positive	0.604879	negative
P038	P038_01	NSCLC	Thoraxklinik at Heidelberg University Hospital	Pre-treatment	0	800	12.978	10.3824	5	10	NovaSeq6000	81069189	2.7	41	11.5355	positive	246.089	7.32837	positive	0.0369873	positive	0.0138794	positive	0.948829	positive	3.7958	negative	0.606881	negative
P038	P038_02	NSCLC	Thoraxklinik at Heidelberg University Hospital	After 4 therapy cycles	117	800	2.128	1.7024	2.128	10	NovaSeq6000	80924617	2.7	41	0.565951	negative	12.0188	7.32837	positive	0.0253264	negative	0.00221845	negative	0.945877	negative	4.6297	positive	0.601688	negative
P038	P038_01	NSCLC	Thoraxklinik at Heidelberg University Hospital	At disease progression	172	800	1.5645	1.2516	1.5645	10	NovaSeq6000	72541213	2.42	41	2.91579	positive	116.422	7.32837	positive	0.0224263	negative	0.000681603	negative	0.94449	negative	4.67749	positive	0.60173	negative
P039	P039_01	NSCLC	Thoraxklinik at Heidelberg University Hospital	Pre-treatment	0	800	5.061	4.0488	5	10	NovaSeq6000	76759905	2.56	41	4.97911	positive	109.867	5.3617	positive	0.0332021	positive	0.0100942	positive	0.94601	negative	3.92531	negative	0.609719	positive
P039	P039_02	NSCLC	Thoraxklinik at Heidelberg University Hospital	After 4 therapy cycles	116	800	4.7845	3.8276	4.7845	10	NovaSeq6000	76572955	2.55	41	0.777964	negative	4.46042	5.3617	negative	0.0198663	negative	0.00324167	negative	0.945303	negative	4.61023	positive	0.600647	negative
P039	P039_01	NSCLC	Thoraxklinik at Heidelberg University Hospital	At disease progression	196	800	20.9265	16.7412	5	10	NovaSeq6000	70111880	2.34	41	0.908385	negative	7.66738	5.3617	positive	0.0279576	negative	0.00484964	negative	0.950814	positive	4.33451	positive	0.615909	positive
P040	P040_01	NSCLC	Thoraxklinik at Heidelberg University Hospital	Pre-treatment	-14	800	7.357	5.8856	5	10	NovaSeq6000	76275530	2.54	41	1.55963	positive	157.316	11.5809	positive	0.0201616	negative	0.00294637	negative	0.946491	negative	4.63656	positive	0.602999	negative
P040	P040_01	NSCLC	Thoraxklinik at Heidelberg University Hospital	At disease progression	121	800	51.793	41.4344	5	10	NovaSeq6000	93919192	3.13	40	11.877	positive	379.128	11.5809	positive	0.0572869	positive	0.034179	positive	0.95668	positive	2.91059	negative	0.625136	positive
P041	P041_01	NSCLC	Thoraxklinik at Heidelberg University Hospital	Pre-treatment	0	800	5.299	4.2392	5	10	NovaSeq6000	88840737	2.96	40	0.81789	negative	NA	NA	NA	0.0153505	negative	0.00775744	negative	0.945913	negative	4.34408	positive	0.599822	negative
P041	P041_02	NSCLC	Thoraxklinik at Heidelberg University Hospital	After 4 therapy cycles	121	800	3.5455	2.8364	3.5455	10	NovaSeq6000	76863259	2.56	41	0.769606	negative	NA	NA	NA	0.0150806	negative	0.00802733	negative	0.946956	negative	4.44434	positive	0.601898	negative
P041	P041_01	NSCLC	Thoraxklinik at Heidelberg University Hospital	At disease progression	190	800	5.313	4.2504	5	10	NovaSeq6000	74719480	2.49	40	0.950204	negative	NA	NA	NA	0.0153705	negative	0.00773748	negative	0.946289	negative	4.48425	positive	0.603356	negative
P042	P042_01	NSCLC	Thoraxklinik at Heidelberg University Hospital	Pre-treatment	0	800	1.8795	1.5036	1.8795	10	NovaSeq6000	80325966	2.68	41	0.801477	negative	NA	NA	NA	0.0180284	negative	0.00507953	negative	0.945846	negative	4.37412	positive	0.602627	negative
P042	P042_02	NSCLC	Thoraxklinik at Heidelberg University Hospital	After 4 therapy cycles	119	800	2.0965	1.6772	2.0965	10	NovaSeq6000	77598920	2.59	41	0.825157	negative	NA	NA	NA	0.0160798	negative	0.00702815	negative	0.945893	negative	4.58837	positive	0.601589	negative
P042	P042_01	NSCLC	Thoraxklinik at Heidelberg University Hospital	At disease progression	235	800	2.653	2.1224	2.653	10	NovaSeq6000	81486803	2.72	41	1.57734	positive	NA	NA	NA	0.0171385	negative	0.00596947	negative	0.946965	negative	4.26856	positive	0.601465	negative
P043	P043_01	NSCLC	Thoraxklinik at Heidelberg University Hospital	Pre-treatment	0	800	2.233	1.7864	2.233	10	NovaSeq6000	78388329	2.61	41	0.891446	negative	NA	NA	NA	0.0200266	negative	0.00308134	negative	0.944548	negative	4.92625	positive	0.601326	negative
P043	P043_02	NSCLC	Thoraxklinik at Heidelberg University Hospital	After 4 therapy cycles	101	800	2.2155	1.7724	2.2155	10	NovaSeq6000	130373163	4.35	41	0.885008	negative	NA	NA	NA	0.034774	positive	0.0116661	positive	0.943207	negative	4.74503	positive	0.611996	positive
P043	P043_01	NSCLC	Thoraxklinik at Heidelberg University Hospital	At disease progression	267	800	1.6065	1.2852	1.6065	10	NovaSeq6000	89692530	2.99	41	0.997139	negative	NA	NA	NA	0.0433716	positive	0.0202637	positive	0.945853	negative	4.4607	positive	0.61124	positive
P044	P044_01	NSCLC	Thoraxklinik at Heidelberg University Hospital	Pre-treatment	-12	800	28.434	22.7472	5	10	NovaSeq6000	82289789	2.74	41	38.0112	positive	122.713	5.5345	positive	0.131241	positive	0.108133	positive	0.964043	positive	1.50252	negative	0.636912	positive
P044	P044_02	NSCLC	Thoraxklinik at Heidelberg University Hospital	After 4 therapy cycles	87	800	25.2175	20.174	5	10	NovaSeq6000	76453139	2.55	41	0.811603	negative	3.34658	5.5345	negative	0.0317606	negative	0.00865267	negative	0.953057	positive	4.50847	positive	0.622634	positive
P044	P044_01	NSCLC	Thoraxklinik at Heidelberg University Hospital	At disease progression	218	800	21.441	17.1528	5	10	NovaSeq6000	58924764	1.96	40	9.62252	positive	104.802	5.5345	positive	0.0486926	positive	0.0255846	positive	0.948129	positive	3.12658	negative	0.623192	positive
P045	P045_01	NSCLC	Thoraxklinik at Heidelberg University Hospital	Pre-treatment	-7	800	17.3425	13.874	5	10	NovaSeq6000	77130475	2.57	41	8.89298	positive	133.123	9.28016	positive	0.0604165	positive	0.0373085	positive	0.949409	positive	3.47259	negative	0.617773	positive
P045	P045_02	NSCLC	Thoraxklinik at Heidelberg University Hospital	After 4 therapy cycles	89	800	3.234	2.5872	3.234	10	NovaSeq6000	113048430	3.77	41	2.51377	positive	80.5368	9.28016	positive	0.0326964	positive	0.00958849	positive	0.94356	negative	4.51622	positive	0.606661	negative
P046	P046_01	NSCLC	Thoraxklinik at Heidelberg University Hospital	Pre-treatment	-8	800	4.942	3.9536	4.942	10	NovaSeq6000	179186448	5.97	41	3.41706	positive	101.047	6.17011	positive	0.0304285	negative	0.00732054	negative	0.947647	positive	4.31724	positive	0.611527	positive
P046	P046_02	NSCLC	Thoraxklinik at Heidelberg University Hospital	After 4 therapy cycles	85	800	16.3625	13.09	5	10	NovaSeq6000	84332026	2.81	41	3.90374	positive	105.086	6.17011	positive	0.0259498	negative	0.00284183	negative	0.950457	positive	3.68708	negative	0.612224	positive
P046	P046_01	NSCLC	Thoraxklinik at Heidelberg University Hospital	At disease progression	129	800	35.0595	28.0476	5	10	NovaSeq6000	96304577	3.21	41	7.17506	positive	123.569	6.17011	positive	0.0219738	negative	0.00113409	negative	0.950249	positive	3.67336	negative	0.613535	positive
P047	P047_01	NSCLC	Thoraxklinik at Heidelberg University Hospital	Pre-treatment	-8	800	17.535	14.028	5	10	NovaSeq6000	87782540	2.93	41	11.4522	positive	111.019	4.38946	positive	0.0358543	positive	0.0127464	positive	0.950983	positive	3.47198	negative	0.618184	positive
P047	P047_02	NSCLC	Thoraxklinik at Heidelberg University Hospital	After 4 therapy cycles	113	800	2.695	2.156	2.695	10	NovaSeq6000	61056506	2.04	41	0.785292	negative	1.70304	4.38946	negative	0.0350111	positive	0.0119032	positive	0.945371	negative	4.52141	positive	0.615931	positive
P047	P047_01	NSCLC	Thoraxklinik at Heidelberg University Hospital	At disease progression	277	800	11.9385	9.5508	5	10	NovaSeq6000	91601700	3.05	41	0.834694	negative	5.85134	4.38946	positive	0.0396625	positive	0.0165546	positive	0.947091	negative	4.10627	positive	0.613826	positive
P048	P048_01	NSCLC	Thoraxklinik at Heidelberg University Hospital	Pre-treatment	-11	800	7.1505	5.7204	5	10	NovaSeq6000	84781177	2.83	41	4.19406	positive	113.881	6.30756	positive	0.0328225	positive	0.00971462	positive	0.94578	negative	4.69566	positive	0.605503	negative
P048	P048_02	NSCLC	Thoraxklinik at Heidelberg University Hospital	After 4 therapy cycles	88	800	8.5575	6.846	5	10	NovaSeq6000	78495934	2.62	41	0.884336	negative	8.06952	6.30756	positive	0.0270238	negative	0.00391588	negative	0.943861	negative	4.69416	positive	0.608151	positive
P048	P048_01	NSCLC	Thoraxklinik at Heidelberg University Hospital	At disease progression	144	800	14.854	11.8832	5	10	NovaSeq6000	102109273	3.4	41	18.8579	positive	95.3079	6.30756	positive	0.0817049	positive	0.058597	positive	0.953817	positive	3.31435	negative	0.626283	positive
P049	P049_01	NSCLC	Thoraxklinik at Heidelberg University Hospital	Pre-treatment	0	800	6.65	5.32	5	10	NovaSeq6000	78889032	2.63	41	0.582778	negative	NA	NA	NA	0.030392	negative	0.00728411	negative	0.945778	negative	5.3444	positive	0.60974	positive
P049	P049_02	NSCLC	Thoraxklinik at Heidelberg University Hospital	After 4 therapy cycles	115	800	6.1565	4.9252	5	10	NovaSeq6000	76676490	2.56	41	0.621452	negative	NA	NA	NA	0.0240464	negative	0.000938423	negative	0.944277	negative	4.77115	positive	0.602014	negative
C001	C001_01	Healthy donor	Urology, University Hospital HD	NA	NA	4000	29.7	7.425	1.4	9	NovaSeq6000	76556785	2.55189	41	0.785137	negative	NA	NA	NA	0.0230058	negative	0.000409457	negative	0.947669	positive	3.84501	negative	0.602886	negative
C002	C002_01	Healthy donor	Urology, University Hospital HD	NA	NA	4000	16.76	4.19	1.4	9	NovaSeq6000	73228703	2.44096	42	0.540354	negative	NA	NA	NA	0.0322776	negative	0.00920959	negative	0.944774	negative	4.24452	positive	0.60362	negative
C003	C003_01	Healthy donor	Urology, University Hospital HD	NA	NA	5500	47.31	8.60182	1.4	9	NovaSeq6000	80516126	2.68387	42	0.674999	negative	NA	NA	NA	0.032626	positive	0.00956696	positive	0.946414	negative	3.87	negative	0.606392	negative
C004	C004_01	Healthy donor	Urology, University Hospital HD	NA	NA	3000	12.54	4.18	1.4	9	NovaSeq6000	73708485	2.45695	41	0.666767	negative	NA	NA	NA	0.0251895	negative	0.00213047	negative	0.946893	negative	4.08916	positive	0.604408	negative
C005	C005_01	Healthy donor	Urology, University Hospital HD	NA	NA	2000	15.71	7.855	1.4	9	NovaSeq6000	90318523	3.01062	41	0.712311	negative	NA	NA	NA	0.0155643	negative	0.007851	negative	0.941998	negative	4.46355	positive	0.60045	negative
C006	C006_01	Healthy donor	Urology, University Hospital HD	NA	NA	2500	20.79	8.316	1.2	9	NovaSeq6000	63420475	2.11402	41	0.80966	negative	NA	NA	NA	0.0175663	negative	0.0058489	negative	0.943941	negative	4.43883	positive	0.600351	negative
C007	C007_01	Healthy donor	Urology, University Hospital HD	NA	NA	2000	10.96	5.48	1.4	9	NovaSeq6000	99605408	3.32018	41	0.67453	negative	NA	NA	NA	0.0231079	negative	0.000258391	negative	0.947135	negative	4.17707	positive	0.603926	negative
C008	C008_01	Healthy donor	Urology, University Hospital HD	NA	NA	3000	27.19	9.06333	1.4	9	NovaSeq6000	85405451	2.84685	41	0.799346	negative	NA	NA	NA	0.0207764	negative	0.00263887	negative	0.942852	negative	4.40109	positive	0.603703	negative
C009	C009_01	Healthy donor	Urology, University Hospital HD	NA	NA	3000	14.65	4.88333	1.4	9	NovaSeq6000	84400670	2.81336	41	0.619991	negative	NA	NA	NA	0.0215917	negative	0.00182357	negative	0.943687	negative	4.38022	positive	0.603169	negative
C010	C010_01	Healthy donor	Urology, University Hospital HD	NA	NA	2500	17.95	7.18	1.4	9	NovaSeq6000	89297939	2.9766	41	0.722426	negative	NA	NA	NA	0.0237226	negative	0.000663559	negative	0.944958	negative	4.14377	positive	0.597993	negative
C011	C011_01	Healthy donor	Urology, University Hospital HD	NA	NA	4500	28.12	6.24889	1.4	9	NovaSeq6000	83757178	2.79191	41	1.22506	positive	NA	NA	NA	0.0272525	negative	0.00419348	negative	0.946721	negative	3.91419	negative	0.604967	negative
C012	C012_01	Healthy donor	Urology, University Hospital HD	NA	NA	2500	16.43	6.572	1.4	9	NovaSeq6000	80774692	2.69249	42	0.765116	negative	NA	NA	NA	0.0261291	negative	0.00307014	negative	0.944825	negative	4.14081	positive	0.602864	negative
C013	C013_01	Healthy donor	Urology, University Hospital HD	NA	NA	3000	13.33	4.44333	1.4	9	NovaSeq6000	72922077	2.43074	41	0.622374	negative	NA	NA	NA	0.0292346	negative	0.00617558	negative	0.946227	negative	4.21209	positive	0.6037	negative
C014	C014_01	Healthy donor	Urology, University Hospital HD	NA	NA	2500	16.7	6.68	1.4	9	NovaSeq6000	90461189	3.01537	41	0.704928	negative	NA	NA	NA	0.0204186	negative	0.00299669	negative	0.94369	negative	4.41099	positive	0.601618	negative
C015	C015_01	Healthy donor	Urology, University Hospital HD	NA	NA	2500	33.66	13.464	1.4	9	NovaSeq6000	89400069	2.98	41	0.520648	negative	NA	NA	NA	0.0145446	negative	0.00887067	negative	0.939028	negative	4.76681	positive	0.599066	negative
C016	C016_01	Healthy donor	Urology, University Hospital HD	NA	NA	3500	10.1	2.88571	1.4	9	NovaSeq6000	84430421	2.81435	41	0.727653	negative	NA	NA	NA	0.0270734	negative	0.0040144	negative	0.945441	negative	4.23157	positive	0.60375	negative
C017	C017_01	Healthy donor	Urology, University Hospital HD	NA	NA	3500	22.31	6.37429	1.4	9	NovaSeq6000	92259583	3.07532	41	0.517053	negative	NA	NA	NA	0.0214292	negative	0.00198606	negative	0.946278	negative	4.16141	positive	0.603695	negative
C019	C019_01	Healthy donor	Urology, University Hospital HD	NA	NA	2000	29.04	14.52	1.4	9	NovaSeq6000	67077436	2.23591	41	1.24911	positive	NA	NA	NA	0.0322808	positive	0.00922179	positive	0.946417	negative	4.03914	positive	0.606942	positive
C020	C020_01	Healthy donor	Urology, University Hospital HD	NA	NA	2000	14.65	7.325	1.4	9	NovaSeq6000	98442977	3.28143	41	0.535361	negative	NA	NA	NA	0.0219346	negative	0.00148063	negative	0.944745	negative	4.25626	positive	0.604332	negative
C021	C021_01	Healthy donor	Urology, University Hospital HD	NA	NA	3000	28.84	9.61333	1.4	9	NovaSeq6000	89713724	2.99046	41	0.599344	negative	NA	NA	NA	0.0223312	negative	0.00108402	negative	0.944468	negative	4.25072	positive	0.602041	negative
C022	C022_01	Healthy donor	Urology, University Hospital HD	NA	NA	2500	12.87	5.148	1.4	9	NovaSeq6000	95375914	3.1792	41	0.778521	negative	NA	NA	NA	0.0228408	negative	0.000574461	negative	0.9418	negative	4.60027	positive	0.607214	positive
C023	C023_01	Healthy donor	Urology, University Hospital HD	NA	NA	2500	20.39	8.156	1.4	9	NovaSeq6000	60520922	2.01736	41	0.826924	negative	NA	NA	NA	0.022432	negative	0.000983241	negative	0.944694	negative	4.29686	positive	0.60556	negative
C024	C024_01	Healthy donor	Urology, University Hospital HD	NA	NA	2500	14.06	5.624	1.4	9	NovaSeq6000	91173961	3.03913	42	0.626509	negative	NA	NA	NA	0.0295399	negative	0.00648087	negative	0.946467	negative	4.03637	positive	0.604378	negative
C025	C025_01	Healthy donor	Urology, University Hospital HD	NA	NA	2500	14.32	5.728	1.4	9	NovaSeq6000	90330755	3.01103	41	0.468054	negative	NA	NA	NA	0.0306625	negative	0.00760349	negative	0.942983	negative	4.5173	positive	0.605565	negative
C026	C026_01	Healthy donor	Urology, University Hospital HD	NA	NA	5500	14.39	2.61636	1.6	9	NovaSeq6000	70234439	2.34115	41	1.06859	negative	NA	NA	NA	0.0206048	negative	0.00281048	negative	0.945839	negative	4.15677	positive	0.600595	negative
C027	C027_01	Healthy donor	Urology, University Hospital HD	NA	NA	3500	13.07	3.73429	1.4	9	NovaSeq6000	91657684	3.05526	41	0.757859	negative	NA	NA	NA	0.0176972	negative	0.00571804	negative	0.946749	negative	4.17824	positive	0.6007	negative
C028	C028_01	Healthy donor	Urology, University Hospital HD	NA	NA	3500	13.2	3.77143	1.1	9	NovaSeq6000	74727600	2.49092	41	0.519621	negative	NA	NA	NA	0.026476	negative	0.00341697	negative	0.947519	positive	3.97312	positive	0.606258	negative
C029	C029_01	Healthy donor	Urology, University Hospital HD	NA	NA	3000	30.62	10.2067	1.4	9	NovaSeq6000	70779576	2.35932	41	0.652191	negative	NA	NA	NA	0.0303345	negative	0.00727548	negative	0.943846	negative	4.40049	positive	0.605452	negative
C030	C030_01	Healthy donor	Urology, University Hospital HD	NA	NA	3000	19.21	6.40333	1.4	9	NovaSeq6000	67252809	2.24176	42	1.09681	positive	NA	NA	NA	0.0258734	negative	0.00281435	negative	0.944714	negative	4.35955	positive	0.601	negative
C031	C031_01	Healthy donor	Urology, University Hospital HD	NA	NA	3000	16.5	5.5	1.4	9	NovaSeq6000	73508690	2.45029	42	0.693283	negative	NA	NA	NA	0.0319463	negative	0.00888732	negative	0.946164	negative	4.12784	positive	0.601177	negative
C054	C054_01	Healthy donor	Urology, University Hospital HD	NA	NA	4000	21.78	5.445	1.4	9	NovaSeq6000	91151553	3.03839	41	0.558139	negative	NA	NA	NA	0.027314	negative	0.00425497	negative	0.946236	negative	4.15966	positive	0.605893	negative
C055	C055_01	Healthy donor	Urology, University Hospital HD	NA	NA	2500	18.02	7.208	1.4	9	NovaSeq6000	68303474	2.27678	41	0.533424	negative	NA	NA	NA	0.0265405	negative	0.0034815	negative	0.946773	negative	4.90208	positive	0.602133	negative
C056	C056_01	Healthy donor	Urology, University Hospital HD	NA	NA	3000	19.01	6.33667	1.4	9	NovaSeq6000	72610285	2.42034	41	0.683789	negative	NA	NA	NA	0.0194315	negative	0.00398373	negative	0.947055	negative	4.71327	positive	0.603606	negative
C057	C057_01	Healthy donor	Urology, University Hospital HD	NA	NA	2000	21.52	10.76	1.4	9	NovaSeq6000	78170664	2.60569	41	0.562013	negative	NA	NA	NA	0.0322987	positive	0.00923967	positive	0.947286	positive	4.09109	positive	0.606889	negative
C058	C058_01	Healthy donor	Urology, University Hospital HD	NA	NA	2500	15.91	6.364	1.4	9	NovaSeq6000	70250451	2.34168	41	0.623336	negative	NA	NA	NA	0.0230101	negative	0.000405168	negative	0.943998	negative	5.42853	positive	0.598031	negative
C032	C032_01	Healthy donor	Peneder et al. 2021	NA	NA	2000	11.7	5.85	10.4	6	NovaSeq6000+HiSeq	581237978	19.3746	41	1.01428	negative	NA	NA	NA	0.0206832	negative	0.00273209	negative	0.943444	negative	5.45624	positive	0.602597	negative
C033	C033_01	Healthy donor	Peneder et al. 2021	NA	NA	2500	25.9	10.36	20	5	NovaSeq6000	452279176	15.076	42	0.580489	negative	NA	NA	NA	0.0289477	negative	0.00588871	negative	0.945346	negative	4.56531	positive	0.604758	negative
C034	C034_01	Healthy donor	Peneder et al. 2021	NA	NA	2350	30	12.766	20	5	NovaSeq6000	531263669	17.7088	42	0.919653	negative	NA	NA	NA	0.0249176	negative	0.00185863	negative	0.94522	negative	4.78067	positive	0.602165	negative
C035	C035_01	Healthy donor	Peneder et al. 2021	NA	NA	2800	23.2	8.28571	10	5	NovaSeq6000	459748009	15.3249	42	0.619199	negative	NA	NA	NA	0.0247511	negative	0.00169205	negative	0.944513	negative	5.04057	positive	0.600013	negative
C036	C036_01	Healthy donor	Peneder et al. 2021	NA	NA	2700	22.5	8.33333	10	7	NovaSeq6000	371935926	12.3979	43	0.617185	negative	NA	NA	NA	0.0312593	negative	0.00820028	negative	0.946019	negative	5.03097	positive	0.606943	positive
C037	C037_01	Healthy donor	Peneder et al. 2021	NA	NA	2700	22.7	8.40741	10	5	NovaSeq6000	406756177	13.5585	42	0.783526	negative	NA	NA	NA	0.028466	negative	0.00540697	negative	0.946587	negative	4.75122	positive	0.602474	negative
C038	C038_01	Healthy donor	Peneder et al. 2021	NA	NA	2850	41	14.386	15	5	NovaSeq6000	509363136	16.9788	42	0.530237	negative	NA	NA	NA	0.0255886	negative	0.00252956	negative	0.945034	negative	5.08188	positive	0.600404	negative
C039	C039_01	Healthy donor	Peneder et al. 2021	NA	NA	1900	26.9	14.1579	20	6	NovaSeq6000	384368367	12.8123	44	0.722185	negative	NA	NA	NA	0.0262532	negative	0.00319418	negative	0.945241	negative	4.96398	positive	0.603045	negative
C040	C040_01	Healthy donor	Peneder et al. 2021	NA	NA	2300	31.1	13.5217	20	6	NovaSeq6000	465354794	15.5118	45	0.67832	negative	NA	NA	NA	0.0257543	negative	0.00269528	negative	0.945052	negative	5.02165	positive	0.60415	negative
C041	C041_01	Healthy donor	Peneder et al. 2021	NA	NA	1950	16.5	8.46154	12.8	8	NovaSeq6000	409379072	13.646	44	0.670395	negative	NA	NA	NA	0.0194403	negative	0.00397497	negative	0.943289	negative	5.07853	positive	0.602667	negative
C042	C042_01	Healthy donor	Peneder et al. 2021	NA	NA	1450	18.8	12.9655	14.6	8	NovaSeq6000	408947027	13.6316	44	0.809223	negative	NA	NA	NA	0.0173387	negative	0.00607654	negative	0.944631	negative	5.10872	positive	0.598926	negative
C043	C043_01	Healthy donor	Peneder et al. 2021	NA	NA	1800	28.2	15.6667	20	6	NovaSeq6000	437220751	14.574	43	0.77235	negative	NA	NA	NA	0.0216379	negative	0.00177737	negative	0.943291	negative	5.26193	positive	0.601448	negative
C044	C044_01	Healthy donor	Peneder et al. 2021	NA	NA	1825	22.5	12.3288	17.5	6	NovaSeq6000	519588032	17.3196	43	0.701203	negative	NA	NA	NA	0.0188975	negative	0.00451776	negative	0.944154	negative	5.05984	positive	0.60146	negative
C045	C045_01	Healthy donor	Peneder et al. 2021	NA	NA	1900	22.7	11.9474	17.6	8	NovaSeq6000	394498999	13.15	44	0.605002	negative	NA	NA	NA	0.0194047	negative	0.00401051	negative	0.945475	negative	4.90065	positive	0.598658	negative
C046	C046_01	Healthy donor	Peneder et al. 2021	NA	NA	2000	24.9	12.45	10	7	NovaSeq6000	379573576	12.6525	44	0.624404	negative	NA	NA	NA	0.0206475	negative	0.0027678	negative	0.942475	negative	5.51255	positive	0.60109	negative
C047	C047_01	Healthy donor	Peneder et al. 2021	NA	NA	1900	23.6	12.4211	10	7	NovaSeq6000	390658105	13.0219	43	0.481792	negative	NA	NA	NA	0.0202166	negative	0.00319865	negative	0.945918	negative	4.98712	positive	0.601489	negative
C048	C048_01	Healthy donor	Peneder et al. 2021	NA	NA	1600	21.2	13.25	10	7	NovaSeq6000	422520803	14.084	43	0.57222	negative	NA	NA	NA	0.0186222	negative	0.00479308	negative	0.942817	negative	5.46193	positive	0.598354	negative
C049	C049_01	Healthy donor	Peneder et al. 2021	NA	NA	1900	19.3	10.1579	10	7	NovaSeq6000	459802651	15.3268	43	0.5622	negative	NA	NA	NA	0.0274095	negative	0.0043505	negative	0.943819	negative	4.26034	positive	0.604883	negative
C050	C050_01	Healthy donor	Peneder et al. 2021	NA	NA	1900	25.6	13.4737	10	7	NovaSeq6000	427296435	14.2432	42	0.747038	negative	NA	NA	NA	0.0285252	negative	0.00546622	negative	0.945299	negative	4.14097	positive	0.602746	negative
C051	C051_01	Healthy donor	Peneder et al. 2021	NA	NA	1800	20.7	11.5	10	8	NovaSeq6000	401795324	13.3932	46	0.714816	negative	NA	NA	NA	0.0192456	negative	0.00416968	negative	0.945424	negative	4.19642	positive	0.60468	negative
C052	C052_01	Healthy donor	Peneder et al. 2021	NA	NA	1800	20.9	11.6111	10	7	NovaSeq6000	473162377	15.7721	42	0.601799	negative	NA	NA	NA	0.0228545	negative	0.00056075	negative	0.942354	negative	4.4684	positive	0.600861	negative
C053	C053_01	Healthy donor	Peneder et al. 2021	NA	NA	1700	11.3	6.64706	8.8	7	NovaSeq6000	380335347	12.6778	44	0.576157	negative	NA	NA	NA	0.0210413	negative	0.00237398	negative	0.945775	negative	4.17698	positive	0.602156	negative

## Sheet: Tab. S3
Tab. S3: Correlations between fragment length proportions and CPA score in pre-treatment samples. Significant correlations are highlighted in bold letters.
Fragment length range of section (bp)		CPA-positive samples (n = 27)		CPA-negative samples (n = 21)		Healthy donor samples (n = 57)
Lower limit	Upper limit	Spearman´s rho	p	Spearman´s rho	p	Spearman´s rho	p
84	94	0.502	0.042	-0.381	0.36	-0.015	0.909
95	104	0.523	0.01	-0.128	0.6	-0.025	0.854
105	114	0.437	0.024	-0.277	0.224	-0.038	0.777
115	125	0.504	0.008	-0.131	0.57	-0.06	0.659
126	135	0.676	0.000157	0.047	0.841	-0.122	0.363
136	143	0.523	0.006	0.145	0.528	-0.201	0.134
144	153	0.389	0.046	0.206	0.367	-0.242	0.07
154	160	-0.149	0.457	0.334	0.139	-0.17	0.205
161	171	-0.485	0.011	0.166	0.47	-0.083	0.536
174	182	-0.491	0.01	-0.166	0.47	0.078	0.565
183	193	-0.189	0.343	-0.199	0.386	0.179	0.183
194	204	-0.031	0.88	-0.152	0.509	0.188	0.162
205	215	0.051	0.799	-0.17	0.459	0.207	0.122
216	226	0.317	0.115	-0.17	0.459	0.218	0.103
227	237	0.479	0.016	-0.062	0.797	0.245	0.067

## Sheet: Tab. S4
Tab. S4: Overview of ctDNA-positivity per cfDNA biomarker and plasma collection timepoint.
cfDNA biomarker	ctDNA-positive by plasma collection timepoint			ctDNA-positivity per samples (all timepoints)	ctDNA-positivity per patient (all timepoints)
	Pre-treatment	After 4 therapy cycles	At disease progression
CPA score	27/48 (56.2%)	8/46 (17.4%)	14/24 (58.3%)	49/118 (41.5%)	31/49 (63.3%)
ctCPA score	25/48 (52.1%)	14/46 (30.4%)	15/24 (62.5%)	54/118 (45.8%)	27/49 (55.1%)
P126-135	12/48 (25.0%)	5/46 (10.9%)	7/24 (29.2%)	24/118 (20.3%)	16/49 (32.7%)
D126-135	16/48 (33.3%)	7/46 (15.2%)	7/24 (29.2%)	30/118 (25.4%)	22/49 (44.9%)
MDS	16/48 (33.3%)	8/46 (17.4%)	9/24 (37.5%)	33/118 (28%)	26/49 (53.1%)
Alu CGN/NCG motif ratio	12/48 (25.0%)	6/46 (13.0%)	7/24 (29.2%)	25/118 (21.2%)	21/49 (42.9%)
iwFAF score	16/48 (33.3%)	12/46 (26.1%)	10/24 (41.7%)	38/118 (32.2%)	23/49 (46.9%)
≥1 Positive biomarker	35/48 (72.9%)	25/46 (54.3%)	18/24 (75.0%)	78/118 (66.1%)	39/49 (79.6%)
≥2 Positive biomarker	28/48 (58.3%)	15/46 (32.6%)	17/24 (70.8%)	60/118 (50.8%)	34/49 (69.4%)
≥3 Positive biomarker	21/48 (43.8%)	10/46 (21.7%)	11/24 (45.8%)	42/118 (35.6%)	26/49 (53.1%)

## Sheet: Tab. S5
Tab. S5: Summary of progression-free (PFS) and overall survival (OS) analyses performed for cfDNA biomarkers, PD-L1 expression, blood counts, and blood values. The results of univariate cox regression analyses are shown for both pre-treatment and 4-cycle follow-up timepoints. Quantile cut-offs refer to the respective biomarker´s quantile across all pre-treatment samples of the presented cohort. F…
			Pre-treatment										After 4 cycles of anti-PD-(L)1 therapy
					Progression-free survival				Overall survival						Progression-free survival				Overall survival
Parameter	Groups		Group size		PFS in months, median (range)		Hazard ratio (95%CI)	log-rank, p	OS in months, median (range)		Hazard ratio (95%CI)	log-rank, p	Group size		PFS in months, median (range)		Hazard ratio (95%CI)	log-rank, p	OS in months, median (range)		Hazard ratio (95%CI)	log-rank, p
	1	2	1	2	1	2			1	2			1	2	1	2			1	2
ctCPA score	>95% specificity cut	≤95% specificity cut	27	21	9.1 (4.3 - 63.2)	8.8 (3.9 - 61.8)	0.90 (0.47 - 1.73)	0.758	43.4 (5.2 - 63.2)	23.7 (6.8 - 61.8)	0.64 (0.32 - 1.31)	0.217	15	31	5.7 (3.9 - 21.1)	44.2 (4.6 - 63.2)	4.78 (2.27 - 10.08)	6.56e-06	20.5 (5.9 - 62)	43.4 (9.5 - 64.2)	1.99 (0.96 - 4.15)	0.06
CPA score	>95% specificity cut	≤95% specificity cut	27	21	9.1 (4.3 - 63.2)	8.8 (3.9 - 61.8)	0.90 (0.47 - 1.73)	0.758	43.4 (5.2 - 63.2)	23.7 (6.8 - 61.8)	0.64 (0.32 - 1.31)	0.217	8	38	5.3 (3.9 - 21.1)	12.7 (4.5 - 63.2)	4.47 (1.94 - 10.28)	0.000122	11.8 (5.9 - 60.1)	40 (6.8 - 64.2)	3.75 (1.64 - 8.59)	0.000805
CPA score	>25% quantile	≤25% quantile	36	12	9.4 (4.3 - 63.2)	7.8 (3.9 - 61.8)	0.80 (0.38 - 1.70)	0.566	36.1 (5.2 - 63.2)	20.8 (6.8 - 61.8)	0.67 (0.31 - 1.47)	0.319	21	25	7.9 (3.9 - 61.2)	20.4 (4.6 - 63.2)	2.08 (1.08 - 4.04)	0.026	22.3 (5.9 - 61.2)	36.7 (9.5 - 64.2)	1.46 (0.71 - 2.99)	0.299
CPA score	>50% quantile	≤50% quantile	24	24	8.8 (4.3 - 63.2)	15.4 (3.9 - 61.8)	1.12 (0.59 - 2.14)	0.728	31.1 (5.2 - 63.2)	32.8 (6.8 - 61.8)	0.96 (0.48 - 1.96)	0.92	7	39	5 (3.9 - 21.1)	9.7 (4.5 - 63.2)	4.24 (1.79 - 10.05)	0.000363	12.5 (5.9 - 60.1)	36.7 (6.8 - 64.2)	3.28 (1.39 - 7.75)	0.004
CPA score	>75% quantile	≤75% quantile	12	36	5.6 (4.3 - 63.2)	18 (3.9 - 61.8)	1.91 (0.92 - 3.96)	0.08	16.8 (6 - 63.2)	39.8 (5.2 - 62)	1.78 (0.81 - 3.88)	0.143	4	42	5.3 (4.3 - 8.4)	9.4 (3.9 - 63.2)	4.83 (1.59 - 14.68)	0.002	16.5 (6 - 22.3)	36.5 (5.9 - 64.2)	3.90 (1.28 - 11.88)	0.01
CPA score	>90% quantile	≤90% quantile	5	43	8.7 (5.4 - 63.2)	9.1 (3.9 - 61.8)	1.29 (0.45 - 3.65)	0.634	36.7 (9.5 - 63.2)	30 (5.2 - 62)	0.82 (0.25 - 2.68)	0.736	-	-	-	-	-	-	-	-	-	-
P126-135	>95% specificity cut	≤95% specificity cut	12	36	6.9 (4.4 - 20.4)	24.9 (3.9 - 63.2)	3.35 (1.56 - 7.16)	0.000998	22.9 (7.4 - 61.1)	40.5 (5.2 - 63.2)	1.94 (0.91 - 4.16)	0.081	5	41	7.7 (4.4 - 9.7)	9.1 (3.9 - 63.2)	2.60 (0.97 - 6.92)	0.048	19.9 (5.9 - 25.5)	36.7 (6 - 64.2)	3.20 (1.16 - 8.85)	0.018
P126-135	>25% quantile	≤25% quantile	36	12	9 (3.9 - 63.2)	14.5 (4.6 - 57.8)	0.80 (0.39 - 1.62)	0.531	36.1 (5.2 - 63.2)	24 (13.6 - 60.2)	0.81 (0.37 - 1.76)	0.585	35	11	9 (3.9 - 61.8)	28.7 (5.9 - 63.2)	1.66 (0.73 - 3.81)	0.224	36.3 (5.9 - 64.2)	30 (13.6 - 63.2)	1.35 (0.55 - 3.30)	0.514
P126-135	>50% quantile	≤50% quantile	24	24	9.1 (4.3 - 63.2)	8.6 (3.9 - 61.7)	0.72 (0.38 - 1.39)	0.328	44 (6 - 63.2)	23 (5.2 - 61.7)	0.55 (0.27 - 1.14)	0.104	21	25	7.9 (3.9 - 58.2)	21.1 (4.5 - 63.2)	2.08 (1.08 - 4.03)	0.026	25.3 (5.9 - 64.2)	43.4 (6.8 - 63.2)	1.69 (0.82 - 3.47)	0.152
P126-135	>75% quantile	≤75% quantile	12	36	6.9 (4.4 - 20.4)	24.9 (3.9 - 63.2)	3.35 (1.56 - 7.16)	0.000998	22.9 (7.4 - 61.1)	40.5 (5.2 - 63.2)	1.94 (0.91 - 4.16)	0.081	5	41	7.7 (4.4 - 9.7)	9.1 (3.9 - 63.2)	2.60 (0.97 - 6.92)	0.048	19.9 (5.9 - 25.5)	36.7 (6 - 64.2)	3.20 (1.16 - 8.85)	0.018
P126-135	>90% quantile	≤90% quantile	5	43	5.4 (4.4 - 20.4)	9.1 (3.9 - 63.2)	2.82 (1.07 - 7.46)	0.029	25.3 (9.5 - 58.5)	35.6 (5.2 - 63.2)	1.59 (0.55 - 4.57)	0.389	-	-	-	-	-	-	-	-	-	-
D126-135	>95% specificity cut	≤95% specificity cut	16	32	6.8 (4.4 - 21.1)	44.4 (3.9 - 63.2)	4.10 (1.95 - 8.61)	6.58e-05	18.5 (7.4 - 61.1)	45 (5.2 - 63.2)	2.31 (1.13 - 4.72)	0.018	7	39	9 (4.4 - 63.2)	9.1 (3.9 - 61.8)	0.93 (0.36 - 2.39)	0.877	20.5 (5.9 - 63.2)	36.3 (6 - 64.2)	1.22 (0.46 - 3.21)	0.686
D126-135	>25% quantile	≤25% quantile	36	12	8.5 (3.9 - 63.2)	56 (4.5 - 61.7)	2.70 (1.11 - 6.59)	0.023	25.4 (6 - 63.2)	58 (5.2 - 62)	2.24 (0.85 - 5.89)	0.094	27	19	8.8 (4.4 - 63.2)	9.1 (3.9 - 58.2)	0.71 (0.36 - 1.37)	0.301	23.7 (5.9 - 64.2)	43.4 (6 - 62)	0.90 (0.44 - 1.84)	0.763
D126-135	>50% quantile	≤50% quantile	24	24	7.8 (4.3 - 63.2)	45.2 (3.9 - 61.8)	2.29 (1.18 - 4.47)	0.013	22.9 (6 - 63.2)	49.4 (5.2 - 62)	2.03 (0.98 - 4.20)	0.052	13	33	7.8 (4.4 - 63.2)	20.4 (3.9 - 61.8)	1.67 (0.81 - 3.43)	0.162	19.9 (5.9 - 63.2)	44.7 (6 - 64.2)	2.16 (1.01 - 4.63)	0.042
D126-135	>75% quantile	≤75% quantile	12	36	6.8 (4.4 - 21.1)	22.2 (3.9 - 63.2)	3.04 (1.44 - 6.42)	0.002	22.9 (9.5 - 60.1)	40.5 (5.2 - 63.2)	2.11 (1.00 - 4.44)	0.044	5	41	9 (5.7 - 61.2)	9.1 (3.9 - 63.2)	1.09 (0.39 - 3.10)	0.867	20.5 (17.9 - 61.2)	36.3 (5.9 - 64.2)	1.37 (0.47 - 3.96)	0.561
D126-135	>90% quantile	≤90% quantile	5	43	5.4 (4.4 - 20.4)	9.1 (3.9 - 63.2)	2.82 (1.07 - 7.46)	0.029	25.3 (9.5 - 58.5)	35.6 (5.2 - 63.2)	1.59 (0.55 - 4.57)	0.389	-	-	-	-	-	-	-	-	-	-
Alu CGN/NCG motif ratio	<95% specificity cut	≥95% specificity cut	36	12	12.7 (3.9 - 63.2)	8.8 (4.4 - 59.5)	0.93 (0.44 - 1.99)	0.859	27.7 (5.2 - 63.2)	36.1 (9.5 - 59.5)	0.96 (0.43 - 2.16)	0.915	40	6	9.4 (3.9 - 63.2)	7.2 (4.3 - 56.7)	0.52 (0.20 - 1.36)	0.176	36.5 (5.9 - 64.2)	16.8 (6 - 56.7)	0.41 (0.15 - 1.09)	0.063
Alu CGN/NCG motif ratio	<25% quantile	≥25% quantile	36	12	12.7 (3.9 - 63.2)	8.8 (4.4 - 59.5)	0.93 (0.44 - 1.99)	0.859	27.7 (5.2 - 63.2)	36.1 (9.5 - 59.5)	0.96 (0.43 - 2.16)	0.915	40	6	9.4 (3.9 - 63.2)	7.2 (4.3 - 56.7)	0.52 (0.20 - 1.36)	0.176	36.5 (5.9 - 64.2)	16.8 (6 - 56.7)	0.41 (0.15 - 1.09)	0.063
Alu CGN/NCG motif ratio	<50% quantile	≥50% quantile	24	24	9.3 (3.9 - 61.8)	9 (4.3 - 63.2)	0.96 (0.50 - 1.83)	0.9	26.9 (5.2 - 62)	36.1 (6 - 63.2)	0.94 (0.46 - 1.91)	0.862	34	12	12.7 (4.4 - 63.2)	6.3 (3.9 - 56.7)	0.42 (0.20 - 0.86)	0.014	44 (5.9 - 64.2)	16.8 (6 - 60.2)	0.40 (0.19 - 0.88)	0.019
Alu CGN/NCG motif ratio	<75% quantile	≥75% quantile	12	36	24.9 (4.6 - 61.8)	8.3 (3.9 - 63.2)	0.62 (0.28 - 1.35)	0.224	37.3 (10.7 - 61.8)	30.6 (5.2 - 63.2)	0.90 (0.40 - 2.01)	0.789	12	34	49.7 (4.5 - 63.2)	8.7 (3.9 - 59.5)	0.45 (0.19 - 1.03)	0.052	58.3 (6.8 - 63.2)	23 (5.9 - 64.2)	0.46 (0.19 - 1.14)	0.086
Alu CGN/NCG motif ratio	<90% quantile	≥90% quantile	5	43	44.7 (4.6 - 57.8)	9 (3.9 - 63.2)	0.64 (0.20 - 2.10)	0.459	44.7 (15.7 - 58.7)	30 (5.2 - 63.2)	0.85 (0.26 - 2.82)	0.794	6	40	59.5 (6.8 - 63.2)	8.9 (3.9 - 59.7)	0.24 (0.06 - 1.01)	0.035	59.5 (16.6 - 63.2)	25.4 (5.9 - 64.2)	0.32 (0.08 - 1.33)	0.098
MDS	>95% specificity cut	≤95% specificity cut	16	32	9 (4.3 - 63.2)	9 (3.9 - 61.8)	0.93 (0.47 - 1.86)	0.843	40 (6 - 63.2)	23 (5.2 - 62)	0.85 (0.40 - 1.83)	0.684	8	38	6.1 (3.9 - 56.7)	12.7 (4.4 - 63.2)	2.69 (1.16 - 6.25)	0.017	13.4 (6 - 56.7)	40 (5.9 - 64.2)	3.39 (1.41 - 8.18)	0.004
MDS	>25% quantile	≤25% quantile	36	12	9.1 (3.9 - 63.2)	8.6 (4.5 - 61.2)	0.84 (0.41 - 1.75)	0.646	35.9 (5.2 - 63.2)	26.2 (6.8 - 61.2)	0.79 (0.36 - 1.73)	0.558	27	19	8.4 (3.9 - 59.5)	21.1 (4.4 - 63.2)	2.04 (1.01 - 4.11)	0.042	22.3 (6 - 64.2)	57.2 (5.9 - 63.2)	2.22 (1.03 - 4.80)	0.038
MDS	>50% quantile	≤50% quantile	24	24	9 (4.3 - 63.2)	9.3 (3.9 - 61.8)	1.03 (0.54 - 1.96)	0.938	36.1 (5.2 - 63.2)	26.2 (6.8 - 62)	1.01 (0.50 - 2.05)	0.98	14	32	6.3 (3.9 - 57.9)	20.8 (4.4 - 63.2)	2.87 (1.43 - 5.79)	0.002	16.4 (6 - 64.2)	45 (5.9 - 63.2)	2.81 (1.33 - 5.96)	0.005
MDS	>75% quantile	≤75% quantile	12	36	8.8 (4.4 - 59.5)	9.4 (3.9 - 63.2)	1.05 (0.49 - 2.23)	0.904	36.1 (9.5 - 59.5)	26.9 (5.2 - 63.2)	0.98 (0.44 - 2.21)	0.963	7	39	5.4 (3.9 - 56.7)	9.7 (4.4 - 63.2)	2.78 (1.14 - 6.78)	0.019	11 (6 - 56.7)	36.7 (5.9 - 64.2)	3.47 (1.38 - 8.77)	0.005
MDS	>90% quantile	≤90% quantile	5	43	8.7 (5.4 - 59.5)	9.1 (3.9 - 63.2)	0.69 (0.21 - 2.24)	0.531	57.2 (9.5 - 59.5)	25.5 (5.2 - 63.2)	0.50 (0.12 - 2.12)	0.34	-	-	-	-	-	-	-	-	-	-
iwFAF score	>95% specificity cut	≤95% specificity cut	16	32	9 (4.3 - 63.2)	8.7 (3.9 - 61.8)	0.78 (0.39 - 1.58)	0.493	35.1 (6 - 63.2)	32.8 (5.2 - 62)	0.88 (0.40 - 1.91)	0.74	12	34	6.8 (4.3 - 44.2)	18 (3.9 - 63.2)	2.98 (1.43 - 6.23)	0.002	18.9 (6 - 60.1)	44 (5.9 - 64.2)	3.36 (1.58 - 7.13)	0.000844
iwFAF score	>25% quantile	≤25% quantile	36	12	9 (4.3 - 63.2)	14.5 (3.9 - 61.7)	0.82 (0.41 - 1.66)	0.583	27.8 (5.2 - 63.2)	35.9 (11 - 61.7)	0.91 (0.42 - 1.98)	0.815	38	8	8.8 (3.9 - 61.8)	18.9 (4.5 - 63.2)	1.28 (0.53 - 3.07)	0.587	30.9 (5.9 - 64.2)	32.8 (6.8 - 63.2)	0.77 (0.32 - 1.89)	0.571
iwFAF score	>50% quantile	≤50% quantile	24	24	9 (4.3 - 63.2)	8.7 (3.9 - 61.7)	0.69 (0.36 - 1.33)	0.27	40.7 (6 - 63.2)	26.9 (5.2 - 62)	0.70 (0.34 - 1.43)	0.327	21	25	6.8 (3.9 - 61.2)	28.7 (4.5 - 63.2)	2.28 (1.17 - 4.42)	0.013	17.9 (5.9 - 61.2)	44.7 (6.8 - 64.2)	2.51 (1.21 - 5.20)	0.011
iwFAF score	>75% quantile	≤75% quantile	12	36	9 (4.3 - 63.2)	9 (3.9 - 61.8)	0.98 (0.46 - 2.08)	0.954	35.1 (6 - 63.2)	32.8 (5.2 - 62)	0.95 (0.41 - 2.22)	0.912	9	37	8.4 (4.3 - 44.2)	9.1 (3.9 - 63.2)	2.15 (0.98 - 4.70)	0.05	20.5 (6 - 60.1)	36.7 (5.9 - 64.2)	2.42 (1.10 - 5.36)	0.024
iwFAF score	>90% quantile	≤90% quantile	5	43	8.7 (4.4 - 57.2)	9.1 (3.9 - 63.2)	1.37 (0.48 - 3.87)	0.557	25.5 (9.5 - 58.5)	35.6 (5.2 - 63.2)	1.06 (0.32 - 3.49)	0.931	-	-	-	-	-	-	-	-	-	-
Platelet count	>450 G/L	≤450 G/L	6	42	8.3 (6.7 - 61.7)	9.1 (3.9 - 63.2)	1.13 (0.44 - 2.91)	0.8	38.2 (10.2 - 61.7)	32.8 (5.2 - 63.2)	0.69 (0.21 - 2.28)	0.54	7	39	7.9 (5.7 - 47)	9.7 (3.9 - 63.2)	2.09 (0.89 - 4.92)	0.084	35.6 (10.2 - 60.2)	30 (5.9 - 64.2)	1.13 (0.43 - 2.97)	0.8
Platelet count	>25% quantile	≤25% quantile	36	12	9.4 (3.9 - 61.7)	8.1 (4.3 - 63.2)	0.94 (0.44 - 1.99)	0.864	32.8 (5.2 - 62)	33.5 (6 - 63.2)	0.97 (0.43 - 2.18)	0.948	28	18	7.9 (3.9 - 59.7)	32.3 (4.5 - 63.2)	1.98 (0.98 - 3.99)	0.054	23 (5.9 - 62)	51.2 (6.8 - 64.2)	1.61 (0.75 - 3.46)	0.222
Platelet count	>50% quantile	≤50% quantile	23	25	9.1 (4.4 - 61.7)	8.8 (3.9 - 63.2)	0.93 (0.49 - 1.77)	0.821	36.3 (5.2 - 61.7)	23.7 (6 - 63.2)	0.96 (0.47 - 1.94)	0.899	18	28	7.9 (3.9 - 59.5)	9.4 (4.3 - 63.2)	1.65 (0.85 - 3.22)	0.137	35.9 (10.2 - 62)	27.8 (5.9 - 64.2)	1.02 (0.49 - 2.12)	0.962
Platelet count	>75% quantile	≤75% quantile	12	36	7.8 (4.4 - 61.7)	9.4 (3.9 - 63.2)	1.36 (0.66 - 2.81)	0.409	32.8 (9.5 - 61.7)	30.9 (5.2 - 63.2)	1.07 (0.48 - 2.40)	0.865	12	34	7.9 (5.4 - 59.5)	9.4 (3.9 - 63.2)	1.51 (0.74 - 3.10)	0.255	36.5 (10.2 - 62)	25.4 (5.9 - 64.2)	0.88 (0.39 - 1.98)	0.754
Platelet count	>90% quantile	≤90% quantile	5	43	7.9 (6.7 - 47)	9.1 (3.9 - 63.2)	1.78 (0.68 - 4.64)	0.233	17.9 (10.2 - 60.2)	35.6 (5.2 - 63.2)	1.00 (0.30 - 3.30)	1	6	40	7.9 (5.7 - 47)	9.4 (3.9 - 63.2)	1.87 (0.76 - 4.60)	0.166	35.9 (17 - 60.2)	27.8 (5.9 - 64.2)	0.90 (0.31 - 2.59)	0.849
Hemoglobin molarity	<25% quantile	≥25% quantile	12	36	8.3 (4.4 - 58.2)	12.7 (3.9 - 63.2)	1.34 (0.65 - 2.78)	0.432	26.8 (5.2 - 60.2)	33.1 (6 - 63.2)	1.23 (0.55 - 2.76)	0.614	20	26	8.5 (3.9 - 59.5)	14.8 (4.3 - 63.2)	1.61 (0.83 - 3.12)	0.157	35.9 (9.5 - 62)	27.8 (5.9 - 64.2)	1.24 (0.61 - 2.54)	0.554
Hemoglobin molarity	<50% quantile	≥50% quantile	23	25	8.8 (4.4 - 63.2)	9.1 (3.9 - 61.8)	0.92 (0.48 - 1.76)	0.803	35.6 (5.2 - 63.2)	25.5 (6 - 62)	1.06 (0.52 - 2.14)	0.875	28	18	7.9 (3.9 - 59.7)	45.4 (4.5 - 63.2)	2.58 (1.26 - 5.30)	0.007	23.9 (5.9 - 62)	50.4 (6.8 - 64.2)	2.25 (1.00 - 5.07)	0.045
Hemoglobin molarity	<75% quantile	≥75% quantile	35	13	9.1 (4.4 - 63.2)	9 (3.9 - 61.8)	0.81 (0.40 - 1.64)	0.553	36.3 (5.2 - 63.2)	23.7 (6 - 61.8)	0.80 (0.37 - 1.75)	0.58	40	6	8.5 (3.9 - 61.8)	52 (9.1 - 63.2)	2.98 (0.91 - 9.75)	0.059	27.8 (5.9 - 62)	51.2 (11.7 - 64.2)	5.45 (0.74 - 40.04)	0.061
Hemoglobin molarity	<90% quantile	≥90% quantile	43	5	9.1 (3.9 - 63.2)	7.1 (4.3 - 53.6)	0.51 (0.20 - 1.31)	0.153	35.6 (5.2 - 63.2)	19.9 (6 - 61.1)	0.63 (0.22 - 1.81)	0.389	-	-	-	-	-	-	-	-	-	-
CRP concentration	>5 mg/dL	≤5 mg/dL	37	11	9.1 (4.3 - 63.2)	7.8 (3.9 - 61.8)	0.70 (0.33 - 1.49)	0.351	30 (5.2 - 63.2)	36.3 (6.8 - 61.8)	0.90 (0.40 - 2.02)	0.8	31	15	8.8 (3.9 - 63.2)	21.1 (4.9 - 61.8)	1.80 (0.86 - 3.77)	0.116	25.3 (5.9 - 63.2)	58.2 (7.4 - 64.2)	1.86 (0.82 - 4.20)	0.13
CRP concentration	>25% quantile	≤25% quantile	36	12	9.1 (4.3 - 63.2)	7.8 (3.9 - 61.8)	0.90 (0.42 - 1.90)	0.774	27.8 (5.2 - 63.2)	40.5 (6.8 - 61.8)	1.06 (0.47 - 2.37)	0.889	28	18	8.9 (3.9 - 63.2)	15.1 (4.9 - 61.8)	1.74 (0.86 - 3.52)	0.119	25.4 (5.9 - 63.2)	57.2 (7.4 - 64.2)	1.67 (0.78 - 3.59)	0.181
CRP concentration	>50% quantile	≤50% quantile	24	24	9 (4.4 - 61.7)	9 (3.9 - 63.2)	0.97 (0.51 - 1.85)	0.92	32.8 (5.2 - 61.7)	30.8 (6 - 63.2)	1.14 (0.56 - 2.31)	0.715	11	35	7.9 (3.9 - 59.7)	9.1 (4.3 - 63.2)	1.43 (0.67 - 3.05)	0.351	17 (11 - 59.7)	36.7 (5.9 - 64.2)	1.85 (0.84 - 4.11)	0.124
CRP concentration	>75% quantile	≤75% quantile	12	36	18.8 (4.4 - 61.7)	8.9 (3.9 - 63.2)	0.87 (0.41 - 1.84)	0.715	27.8 (9.5 - 61.7)	35.9 (5.2 - 63.2)	1.17 (0.52 - 2.63)	0.699	-	-	-	-	-	-	-	-	-	-
CRP concentration	>90% quantile	≤90% quantile	5	43	28.7 (4.4 - 57.2)	9 (3.9 - 63.2)	1.02 (0.36 - 2.88)	0.975	30 (10.2 - 57.2)	35.6 (5.2 - 63.2)	1.46 (0.51 - 4.20)	0.479	-	-	-	-	-	-	-	-	-	-
Creatinine concentration	>25% quantile	≤25% quantile	35	13	9.1 (3.9 - 63.2)	8.7 (4.3 - 59.5)	0.97 (0.47 - 2.01)	0.933	36.3 (5.2 - 63.2)	23.7 (6 - 59.5)	0.77 (0.35 - 1.69)	0.516	40	6	8.7 (3.9 - 63.2)	31.6 (7.9 - 59.5)	1.73 (0.61 - 4.91)	0.295	32.8 (5.9 - 64.2)	38 (11.7 - 59.5)	0.98 (0.34 - 2.83)	0.974
Creatinine concentration	>50% quantile	≤50% quantile	24	24	8.6 (3.9 - 63.2)	9.4 (4.3 - 61.7)	1.19 (0.62 - 2.26)	0.607	23.8 (6.8 - 63.2)	40.5 (5.2 - 62)	1.23 (0.61 - 2.49)	0.568	30	16	9 (3.9 - 63.2)	9 (4.3 - 59.5)	1.04 (0.53 - 2.07)	0.901	36.5 (5.9 - 64.2)	24.6 (6 - 59.5)	0.75 (0.36 - 1.58)	0.446
Creatinine concentration	>75% quantile	≤75% quantile	12	36	8.7 (3.9 - 63.2)	9 (4.3 - 61.7)	1.08 (0.51 - 2.30)	0.835	23.8 (6.8 - 63.2)	35.9 (5.2 - 62)	0.94 (0.40 - 2.18)	0.879	16	30	33.3 (4.5 - 63.2)	8.5 (3.9 - 59.5)	0.60 (0.29 - 1.23)	0.161	58.5 (6.8 - 64.2)	23 (5.9 - 60.1)	0.30 (0.12 - 0.75)	0.007
Creatinine concentration	>90% quantile	≤90% quantile	5	43	9.1 (4.6 - 63.2)	9 (3.9 - 61.7)	0.70 (0.22 - 2.28)	0.552	61.1 (15.7 - 63.2)	25.5 (5.2 - 62)	0.39 (0.09 - 1.64)	0.182	7	39	57.2 (4.6 - 63.2)	8.8 (3.9 - 61.2)	0.49 (0.17 - 1.41)	0.18	57.2 (15.7 - 64.2)	25.3 (5.9 - 62)	0.41 (0.12 - 1.35)	0.129
LDH concentration	>300 U/L	≤300 U/L	14	34	9.1 (3.9 - 61.2)	8.9 (4.3 - 63.2)	1.06 (0.53 - 2.15)	0.865	40 (9.5 - 62)	25.4 (5.2 - 63.2)	0.77 (0.34 - 1.72)	0.517	8	38	11.4 (4.4 - 56.7)	9 (3.9 - 63.2)	1.34 (0.58 - 3.06)	0.492	57.7 (5.9 - 62)	27.8 (6 - 64.2)	0.82 (0.31 - 2.16)	0.684
LDH concentration	>25% quantile	≤25% quantile	36	12	12.4 (3.9 - 63.2)	7.5 (4.5 - 61.8)	0.66 (0.32 - 1.38)	0.265	40 (5.2 - 63.2)	18.5 (6.8 - 61.8)	0.61 (0.28 - 1.34)	0.211	32	14	9 (3.9 - 61.2)	9 (5.7 - 63.2)	1.27 (0.61 - 2.64)	0.52	40 (5.9 - 64.2)	24.5 (10.7 - 63.2)	0.80 (0.37 - 1.72)	0.566
LDH concentration	>50% quantile	≤50% quantile	24	24	29.9 (3.9 - 63.2)	8.1 (4.3 - 61.8)	0.62 (0.32 - 1.20)	0.151	54.8 (5.2 - 63.2)	21.4 (6 - 61.8)	0.54 (0.26 - 1.11)	0.087	22	24	8.5 (3.9 - 61.2)	9.1 (4.5 - 63.2)	1.22 (0.63 - 2.34)	0.555	50.7 (5.9 - 62)	25.4 (6.8 - 64.2)	0.86 (0.42 - 1.78)	0.683
LDH concentration	>75% quantile	≤75% quantile	12	36	9.1 (3.9 - 61.2)	8.9 (4.3 - 63.2)	1.00 (0.47 - 2.11)	0.99	40 (9.5 - 62)	25.4 (5.2 - 63.2)	0.81 (0.35 - 1.88)	0.617	5	41	15.6 (4.4 - 56.7)	9 (3.9 - 63.2)	1.02 (0.36 - 2.91)	0.964	56.7 (5.9 - 62)	30 (6 - 64.2)	0.91 (0.27 - 3.01)	0.873
LDH concentration	>90% quantile	≤90% quantile	5	43	5.4 (3.9 - 9.1)	9.7 (4.3 - 63.2)	3.88 (1.45 - 10.38)	0.004	11.7 (9.5 - 35.6)	36.7 (5.2 - 63.2)	4.32 (1.57 - 11.90)	0.002	-	-	-	-	-	-	-	-	-	-
Monocyte count	>0.8 G/L	≤0.8 G/L	8	40	37.4 (5.9 - 57.2)	8.9 (3.9 - 63.2)	0.91 (0.40 - 2.07)	0.819	54.8 (13.6 - 61.1)	25.4 (5.2 - 63.2)	0.43 (0.13 - 1.41)	0.149	4	41	36.5 (4.3 - 53.6)	9 (3.9 - 63.2)	1.19 (0.41 - 3.39)	0.751	37.6 (6 - 56.2)	35.6 (5.9 - 64.2)	1.73 (0.60 - 5.02)	0.306
Monocyte count	>25% quantile	≤25% quantile	36	12	8.7 (3.9 - 63.2)	18.4 (4.5 - 59.5)	1.58 (0.72 - 3.48)	0.248	27.8 (5.2 - 63.2)	57.2 (6.8 - 62)	1.39 (0.60 - 3.24)	0.441	36	9	9 (3.9 - 63.2)	9.7 (4.5 - 58.2)	1.02 (0.45 - 2.35)	0.957	35.9 (5.9 - 64.2)	25.5 (6.8 - 62)	0.93 (0.38 - 2.29)	0.877
Monocyte count	>50% quantile	≤50% quantile	23	25	9.1 (4.3 - 63.2)	9 (3.9 - 61.8)	1.04 (0.54 - 1.98)	0.911	36.7 (5.2 - 63.2)	25.3 (6.8 - 62)	0.86 (0.42 - 1.75)	0.672	21	24	20.4 (3.9 - 63.2)	8.9 (4.4 - 61.8)	0.88 (0.45 - 1.72)	0.709	35.6 (6 - 64.2)	31.1 (5.9 - 62)	0.93 (0.45 - 1.92)	0.834
Monocyte count	>75% quantile	≤75% quantile	11	37	46.1 (5.9 - 63.2)	8.4 (3.9 - 61.8)	0.63 (0.29 - 1.38)	0.242	56.2 (11.7 - 63.2)	25.3 (5.2 - 62)	0.38 (0.13 - 1.08)	0.059	6	39	36.5 (4.3 - 53.6)	9 (3.9 - 63.2)	1.23 (0.51 - 2.99)	0.648	32.8 (6 - 56.2)	36.3 (5.9 - 64.2)	1.51 (0.57 - 4.00)	0.404
Monocyte count	>90% quantile	≤90% quantile	5	43	53.5 (8.7 - 57.2)	8.8 (3.9 - 63.2)	0.64 (0.23 - 1.81)	0.394	56.2 (17.9 - 58.5)	25.5 (5.2 - 63.2)	0.22 (0.03 - 1.59)	0.097	4	41	36.5 (4.3 - 53.6)	9 (3.9 - 63.2)	1.19 (0.41 - 3.39)	0.751	37.6 (6 - 56.2)	35.6 (5.9 - 64.2)	1.73 (0.60 - 5.02)	0.306
NLR	>5	≤5	27	21	8.8 (4.6 - 59.7)	20.4 (3.9 - 63.2)	1.64 (0.83 - 3.24)	0.15	35.6 (5.2 - 62)	25.5 (6 - 63.2)	1.76 (0.82 - 3.76)	0.141	19	26	7.9 (3.9 - 59.7)	15.1 (4.3 - 63.2)	1.60 (0.82 - 3.11)	0.168	25.3 (9.5 - 62)	44 (5.9 - 64.2)	1.69 (0.81 - 3.54)	0.159
NLR	>25% quantile	≤25% quantile	36	12	8.9 (3.9 - 61.8)	32.5 (4.9 - 63.2)	1.77 (0.78 - 4.04)	0.167	32.8 (5.2 - 62)	35 (7.4 - 63.2)	1.96 (0.75 - 5.12)	0.16	23	22	8.7 (3.9 - 59.7)	9.1 (4.3 - 63.2)	1.12 (0.57 - 2.17)	0.746	30 (6.8 - 62)	40 (5.9 - 64.2)	1.32 (0.63 - 2.76)	0.468
NLR	>50% quantile	≤50% quantile	24	24	9 (4.6 - 59.7)	9 (3.9 - 63.2)	1.32 (0.69 - 2.53)	0.406	35.9 (9.5 - 62)	25.4 (5.2 - 63.2)	1.33 (0.65 - 2.74)	0.429	16	29	7.9 (3.9 - 59.7)	21.1 (4.3 - 63.2)	1.61 (0.81 - 3.18)	0.169	22.6 (9.5 - 62)	43.4 (5.9 - 64.2)	1.51 (0.72 - 3.19)	0.274
NLR	>75% quantile	≤75% quantile	12	36	12.7 (4.6 - 59.7)	8.9 (3.9 - 63.2)	0.95 (0.46 - 1.96)	0.887	49.4 (15.7 - 62)	23 (5.2 - 63.2)	0.62 (0.26 - 1.44)	0.258	-	-	-	-	-	-	-	-	-	-
NLR	>90% quantile	≤90% quantile	5	43	8.7 (4.6 - 53.5)	9.1 (3.9 - 63.2)	1.48 (0.57 - 3.82)	0.416	45.2 (15.7 - 58.5)	25.5 (5.2 - 63.2)	0.79 (0.24 - 2.60)	0.692	-	-	-	-	-	-	-	-	-	-
Neutrophil count	>8 G/L	≤8 G/L	19	29	15.6 (4.6 - 59.7)	8.8 (3.9 - 63.2)	1.12 (0.58 - 2.14)	0.738	36.7 (10.2 - 62)	23.7 (5.2 - 63.2)	0.77 (0.37 - 1.59)	0.48	9	36	20.4 (7.7 - 59.5)	8.9 (3.9 - 63.2)	0.97 (0.44 - 2.14)	0.934	35.6 (17.9 - 62)	30.9 (5.9 - 64.2)	0.70 (0.27 - 1.83)	0.461
Neutrophil count	>25% quantile	≤25% quantile	36	12	9.4 (4.3 - 61.8)	7.8 (3.9 - 63.2)	0.99 (0.45 - 2.19)	0.987	36.5 (6 - 62)	17.5 (5.2 - 63.2)	0.69 (0.31 - 1.54)	0.356	23	22	9.7 (3.9 - 63.2)	9 (4.4 - 61.8)	1.06 (0.55 - 2.07)	0.856	30 (6 - 64.2)	40 (5.9 - 61.8)	1.04 (0.50 - 2.16)	0.912
Neutrophil count	>50% quantile	≤50% quantile	24	24	18.4 (4.6 - 61.7)	8.6 (3.9 - 63.2)	0.97 (0.51 - 1.86)	0.932	41 (9.5 - 62)	23 (5.2 - 63.2)	0.72 (0.35 - 1.46)	0.355	18	27	9.2 (3.9 - 63.2)	9.1 (4.3 - 61.8)	1.18 (0.60 - 2.31)	0.634	27.7 (9.5 - 63.2)	43.4 (5.9 - 64.2)	1.12 (0.53 - 2.36)	0.762
Neutrophil count	>75% quantile	≤75% quantile	12	36	29.9 (4.6 - 59.5)	8.6 (3.9 - 63.2)	0.96 (0.48 - 1.96)	0.92	54.8 (15.7 - 62)	23 (5.2 - 63.2)	0.59 (0.25 - 1.38)	0.219	-	-	-	-	-	-	-	-	-	-
Neutrophil count	>90% quantile	≤90% quantile	5	43	44.2 (7.8 - 55.2)	8.8 (3.9 - 63.2)	0.96 (0.37 - 2.48)	0.938	53.5 (35.6 - 62)	25.3 (5.2 - 63.2)	0.61 (0.18 - 2.00)	0.405	-	-	-	-	-	-	-	-	-	-
Lymphocyte count	<1 G/L	≥1 G/L	24	24	8.3 (3.9 - 59.7)	20.8 (4.3 - 63.2)	1.68 (0.87 - 3.23)	0.119	26.9 (5.2 - 59.7)	50.4 (6 - 63.2)	2.07 (0.98 - 4.38)	0.051	15	30	7.8 (3.9 - 59.7)	20.8 (4.3 - 63.2)	1.74 (0.87 - 3.49)	0.112	23.7 (6.8 - 62)	40 (5.9 - 64.2)	1.47 (0.69 - 3.14)	0.311
Lymphocyte count	<25% quantile	≥25% quantile	12	36	7.9 (4.5 - 59.7)	12.4 (3.9 - 63.2)	1.68 (0.83 - 3.43)	0.147	35.9 (6.8 - 59.7)	27.8 (5.2 - 63.2)	1.35 (0.61 - 2.95)	0.456	7	38	7.9 (3.9 - 59.7)	9.4 (4.3 - 63.2)	1.37 (0.57 - 3.31)	0.481	23.7 (11 - 59.7)	35.9 (5.9 - 64.2)	1.19 (0.45 - 3.12)	0.73
Lymphocyte count	<50% quantile	≥50% quantile	24	24	8.3 (3.9 - 59.7)	20.8 (4.3 - 63.2)	1.68 (0.87 - 3.23)	0.119	26.9 (5.2 - 59.7)	50.4 (6 - 63.2)	2.07 (0.98 - 4.38)	0.051	18	27	7.8 (3.9 - 59.7)	21.1 (4.3 - 63.2)	1.52 (0.77 - 2.98)	0.225	24.6 (6.8 - 62)	36.7 (5.9 - 64.2)	1.14 (0.54 - 2.38)	0.737
Lymphocyte count	<75% quantile	≥75% quantile	36	12	8.7 (3.9 - 61.8)	46.6 (4.9 - 63.2)	2.09 (0.91 - 4.79)	0.074	25.4 (5.2 - 62)	56.7 (7.4 - 63.2)	3.19 (1.11 - 9.22)	0.024	31	14	8.8 (3.9 - 59.7)	37.4 (4.3 - 63.2)	1.51 (0.72 - 3.19)	0.276	25.5 (6.8 - 62)	46.4 (5.9 - 64.2)	1.44 (0.63 - 3.28)	0.379
Lymphocyte count	<90% quantile	≥90% quantile	43	5	8.8 (3.9 - 61.8)	47 (8.4 - 63.2)	2.15 (0.66 - 7.02)	0.195	30 (5.2 - 62)	57.2 (17.9 - 63.2)	4.68 (0.64 - 34.35)	0.095	-	-	-	-	-	-	-	-	-	-
PD-L1 TPS	<1%	≥1%	7	41	7.8 (4.3 - 15.6)	9.1 (3.9 - 63.2)	2.70 (1.14 - 6.39)	0.019	20.5 (6 - 62)	36.7 (5.2 - 63.2)	1.83 (0.75 - 4.49)	0.18	-	-	-	-	-	-	-	-	-	-
PD-L1 TPS	<50%	≥50%	25	23	7.9 (3.9 - 63.2)	44.2 (4.5 - 61.8)	1.82 (0.95 - 3.51)	0.069	20.5 (6 - 63.2)	53.5 (5.2 - 61.8)	1.93 (0.93 - 4.00)	0.072	-	-	-	-	-	-	-	-	-	-
PD-L1 TPS	>25% quantile	≤25% quantile	33	15	44.2 (4.4 - 63.2)	7.7 (3.9 - 28.7)	0.28 (0.13 - 0.57)	0.000186	45.2 (5.2 - 63.2)	19.9 (6 - 62)	0.38 (0.18 - 0.77)	0.006	-	-	-	-	-	-	-	-	-	-
PD-L1 TPS	>50% quantile	≤50% quantile	23	25	44.2 (4.5 - 61.8)	7.9 (3.9 - 63.2)	0.55 (0.29 - 1.06)	0.069	53.5 (5.2 - 61.8)	20.5 (6 - 63.2)	0.52 (0.25 - 1.07)	0.072	-	-	-	-	-	-	-	-	-	-
PD-L1 TPS	>75% quantile	≤75% quantile	10	38	26.8 (4.5 - 61.8)	9 (3.9 - 63.2)	0.60 (0.25 - 1.44)	0.248	58.6 (6.8 - 61.8)	24.5 (5.2 - 63.2)	0.40 (0.14 - 1.16)	0.081	-	-	-	-	-	-	-	-	-	-
ctCPA & iwFAF score	any >95% specificity cut	all ≤95% specificity cut	30	18	9 (4.3 - 63.2)	8.8 (3.9 - 61.8)	0.89 (0.46 - 1.71)	0.722	40 (5.2 - 63.2)	26.9 (6.8 - 61.8)	0.69 (0.34 - 1.41)	0.305	21	25	6.7 (3.9 - 44.2)	47 (4.6 - 63.2)	5.83 (2.65 - 12.82)	1.13e-06	19.9 (5.9 - 62)	56.2 (10.7 - 64.2)	2.95 (1.41 - 6.16)	0.003
ctCPA & P126-135	any >95% specificity cut	all ≤95% specificity cut	27	21	9.1 (4.3 - 63.2)	8.8 (3.9 - 61.8)	0.90 (0.47 - 1.73)	0.758	43.4 (5.2 - 63.2)	23.7 (6.8 - 61.8)	0.64 (0.32 - 1.31)	0.217	18	28	6.9 (3.9 - 21.1)	45.4 (4.6 - 63.2)	5.09 (2.35 - 11.03)	5.3e-06	20.2 (5.9 - 62)	45 (9.5 - 64.2)	2.38 (1.16 - 4.90)	0.015
ctCPA & MDS	any >95% specificity cut	all ≤95% specificity cut	29	19	9 (4.3 - 63.2)	9.7 (3.9 - 61.8)	1.02 (0.53 - 1.98)	0.944	36.7 (5.2 - 63.2)	23.7 (6.8 - 61.8)	0.72 (0.35 - 1.46)	0.362	19	27	5.7 (3.9 - 56.7)	44.7 (5.9 - 63.2)	4.21 (2.10 - 8.44)	1.43e-05	17.9 (5.9 - 62)	44.7 (10.7 - 64.2)	2.24 (1.09 - 4.61)	0.024
iwFAF & P126-135	any >95% specificity cut	all ≤95% specificity cut	22	26	8.9 (4.3 - 63.2)	12.7 (3.9 - 61.8)	1.16 (0.61 - 2.22)	0.656	31.1 (6 - 63.2)	32.8 (5.2 - 62)	1.08 (0.53 - 2.20)	0.831	13	33	5.9 (4.3 - 44.2)	20.4 (3.9 - 63.2)	3.39 (1.63 - 7.03)	0.000523	17.9 (5.9 - 60.1)	44.7 (6.8 - 64.2)	3.87 (1.84 - 8.15)	0.000137
iwFAF & MDS	any >95% specificity cut	all ≤95% specificity cut	21	27	9.1 (4.3 - 63.2)	8.4 (3.9 - 61.8)	0.82 (0.43 - 1.58)	0.555	36.7 (6 - 63.2)	23.7 (5.2 - 62)	0.91 (0.44 - 1.88)	0.805	16	30	6.3 (3.9 - 56.7)	24.6 (4.4 - 63.2)	2.92 (1.47 - 5.82)	0.001	16.8 (6 - 60.1)	50.4 (5.9 - 64.2)	3.67 (1.76 - 7.68)	0.000242
P126-135 & MDS	any >95% specificity cut	all ≤95% specificity cut	21	27	8.7 (4.3 - 63.2)	15.6 (3.9 - 61.8)	1.34 (0.70 - 2.56)	0.381	35.6 (6 - 63.2)	30 (5.2 - 62)	1.12 (0.55 - 2.29)	0.749	12	34	6.2 (3.9 - 56.7)	20.8 (4.5 - 63.2)	2.98 (1.43 - 6.20)	0.002	16.8 (5.9 - 56.7)	45 (6.8 - 64.2)	4.14 (1.86 - 9.21)	0.00018
ctCPA & iwFAF & P126-135	any >95% specificity cut	all ≤95% specificity cut	30	18	9 (4.3 - 63.2)	8.8 (3.9 - 61.8)	0.89 (0.46 - 1.71)	0.722	40 (5.2 - 63.2)	26.9 (6.8 - 61.8)	0.69 (0.34 - 1.41)	0.305	21	25	6.7 (3.9 - 44.2)	47 (4.6 - 63.2)	5.83 (2.65 - 12.82)	1.13e-06	19.9 (5.9 - 62)	56.2 (10.7 - 64.2)	2.95 (1.41 - 6.16)	0.003
ctCPA & iwFAF & MDS	any >95% specificity cut	all ≤95% specificity cut	31	17	9 (4.3 - 63.2)	9.7 (3.9 - 61.8)	0.94 (0.48 - 1.83)	0.861	36.7 (5.2 - 63.2)	23.7 (6.8 - 61.8)	0.72 (0.35 - 1.46)	0.355	23	23	6.7 (3.9 - 56.7)	47 (6.8 - 63.2)	4.52 (2.18 - 9.35)	1.22e-05	19.9 (5.9 - 62)	56.2 (10.7 - 64.2)	2.83 (1.34 - 5.99)	0.004
ctCPA & P126-135 & MDS	any >95% specificity cut	all ≤95% specificity cut	29	19	9 (4.3 - 63.2)	9.7 (3.9 - 61.8)	1.02 (0.53 - 1.98)	0.944	36.7 (5.2 - 63.2)	23.7 (6.8 - 61.8)	0.72 (0.35 - 1.46)	0.362	21	25	6.7 (3.9 - 56.7)	46.1 (5.9 - 63.2)	4.31 (2.11 - 8.78)	1.67e-05	19.9 (5.9 - 62)	45.2 (10.7 - 64.2)	2.53 (1.22 - 5.24)	0.01
iwFAF & P126-135 & MDS	any >95% specificity cut	all ≤95% specificity cut	24	24	8.9 (4.3 - 63.2)	12.7 (3.9 - 61.8)	1.05 (0.55 - 1.99)	0.894	36.1 (6 - 63.2)	26.9 (5.2 - 62)	0.99 (0.49 - 2.02)	0.986	17	29	5.9 (3.9 - 56.7)	28.7 (4.5 - 63.2)	3.28 (1.65 - 6.50)	0.000356	15.7 (5.9 - 60.1)	56.2 (6.8 - 64.2)	4.22 (2.01 - 8.85)	4.06e-05
P126-135 & PD-L1 TPS	>95% specificity cut OR PD-L1 <1%	≤95% specificity cut OR PD-L1 ≥1%	16	32	6.8 (4.4 - 21.1)	44.4 (3.9 - 63.2)	4.10 (1.95 - 8.61)	6.58e-05	18.5 (7.4 - 61.1)	45 (5.2 - 63.2)	2.31 (1.13 - 4.72)	0.018	-	-	-	-	-	-	-	-	-	-
P126-135 & D126-135	>95% specificity cut OR PD-L1 <1%	≤95% specificity cut OR PD-L1 ≥1%	17	31	7.8 (4.3 - 20.4)	44.7 (3.9 - 63.2)	3.97 (1.86 - 8.51)	0.000138	25.3 (6 - 62)	45.2 (5.2 - 63.2)	1.97 (0.97 - 4.03)	0.058	7	39	9 (4.4 - 63.2)	9.1 (3.9 - 61.8)	0.93 (0.36 - 2.39)	0.877	20.5 (5.9 - 63.2)	36.3 (6 - 64.2)	1.22 (0.46 - 3.21)	0.686
D126-135 & PD-L1 TPS	>95% specificity cut OR PD-L1 <1%	≤95% specificity cut OR PD-L1 ≥1%	21	27	7.1 (4.3 - 21.1)	47 (3.9 - 63.2)	5.52 (2.44 - 12.47)	5.75e-06	20.5 (6 - 62)	53.5 (5.2 - 63.2)	2.46 (1.19 - 5.05)	0.012	-	-	-	-	-	-	-	-	-	-

## Sheet: Tab. S6
Tab. S6: Multivariable Cox regression analysis including age, gender, tumor histology, and therapy modality. Only parameters available for all 16 patients were included in this analysis. Comparisons with p<0.05 are highlighted in bold letters.
Parameters included	Timepoint	Endpoint	Groups		Hazard ratio	Hazard ratio (95% CI)	P-value
			1	2
D126-135	Baseline	PFS	>95% specificity cut	≤95% specificity cut	3.28737	1.38 - 7.84	0.00730263
Age			per year		1.03028	0.99 - 1.07	0.140618
Gender			female	male	1.53154	0.72 - 3.24	0.264093
Tumor histology			LUAD	LUSC	1.33605	0.56 - 3.18	0.512967
Tumor histology			LUAD	NSCLC other	1.56845	0.18 - 13.83	0.685298
Therapy modality			ICB-CTx-combination	ICB-monotherapy	0.559262	0.28 - 1.12	0.102434
LDH concentration	Baseline	PFS	>90% quantile	≤90% quantile	3.00848	1 - 9.05	0.049891
Age			per year		1.04106	1 - 1.09	0.0568449
Gender			female	male	1.15053	0.54 - 2.45	0.716348
Tumor histology			LUAD	LUSC	1.88805	0.79 - 4.49	0.150775
Tumor histology			LUAD	NSCLC other	4.23112	0.5 - 35.52	0.183916
Therapy modality			ICB-CTx-combination	ICB-monotherapy	0.516856	0.26 - 1.05	0.0665562
PD-L1 TPS	Baseline	PFS	<1%	≥1%	3.04893	1.13 - 8.21	0.0273639
Age			per year		1.04195	1 - 1.08	0.0383962
Gender			female	male	1.3331	0.64 - 2.8	0.446641
Tumor histology			LUAD	LUSC	2.61686	1.16 - 5.9	0.0202844
Tumor histology			LUAD	NSCLC other	4.44898	0.53 - 37.35	0.169122
Therapy modality			ICB-CTx-combination	ICB-monotherapy	0.615899	0.29 - 1.32	0.214361
D126-135 & PD-L1 TPS	Baseline	PFS	>95% specificity cut OR PD-L1 <1%	≤95% specificity cut OR PD-L1 ≥1%	4.48139	1.81 - 11.07	0.00114672
Age			per year		1.03044	0.99 - 1.07	0.127408
Gender			female	male	1.54791	0.73 - 3.29	0.255163
Tumor histology			LUAD	LUSC	1.41662	0.62 - 3.23	0.40686
Tumor histology			LUAD	NSCLC other	1.51049	0.18 - 13.01	0.707355
Therapy modality			ICB-CTx-combination	ICB-monotherapy	0.698999	0.33 - 1.46	0.342272
ctCPA score	After 4 ICB cycles	PFS	>95% specificity cut	≤95% specificity cut	5.28233	2.24 - 12.45	0.000141312
Age			per year		1.02495	0.99 - 1.07	0.217007
Gender			female	male	2.32238	1.02 - 5.29	0.0449568
Tumor histology			LUAD	LUSC	2.42767	0.99 - 5.95	0.0525155
Tumor histology			LUAD	NSCLC other	1.33788	0.15 - 11.97	0.794586
Therapy modality			ICB-CTx-combination	ICB-monotherapy	0.476701	0.22 - 1.04	0.0618931
Hemoglobin molarity	After 4 ICB cycles	PFS	<50% quantile	≥50% quantile	5.72251	1.85 - 17.72	0.00248119
Age			per year		1.01628	0.98 - 1.06	0.441829
Gender			female	male	1.38188	0.66 - 2.89	0.390465
Tumor histology			LUAD	LUSC	4.13083	1.74 - 9.83	0.00133615
Tumor histology			LUAD	NSCLC other	8.92167	1 - 79.96	0.050475
Therapy modality			ICB-CTx-combination	ICB-monotherapy	1.82873	0.65 - 5.14	0.252023
ctCPA & iwFAF score	After 4 ICB cycles	PFS	any >95% specificity cut	all ≤95% specificity cut	4.91539	1.95 - 12.37	0.000717985
Age			per year		1.01294	0.98 - 1.05	0.500864
Gender			female	male	1.74632	0.81 - 3.76	0.154587
Tumor histology			LUAD	LUSC	1.67718	0.68 - 4.11	0.258195
Tumor histology			LUAD	NSCLC other	1.39503	0.15 - 12.57	0.76663
Therapy modality			ICB-CTx-combination	ICB-monotherapy	0.874173	0.39 - 1.96	0.743842
D126-135/ PD-L1 TPS (Baseline) & ctCPA/iwFAF (after 4 cycles)	Baseline & after 4 ICB cycles	PFS	any cfDNA marker >95% specificity cut OR PD-L1 <1%	any cfDNA marker ≤95% specificity cut OR PD-L1 ≥1%	12.1386	3.58 - 41.21	6.25294e-05
Age			per year		1.00312	0.96 - 1.04	0.876223
Gender			female	male	1.40985	0.66 - 3.03	0.378248
Tumor histology			LUAD	LUSC	1.35408	0.56 - 3.26	0.498669
Tumor histology			LUAD	NSCLC other	1.5563	0.18 - 13.27	0.685867
Therapy modality			ICB-CTx-combination	ICB-monotherapy	0.959022	0.44 - 2.1	0.916917
D126-135/ PD-L1 TPS (Baseline) & ctCPA/iwFAF (after 4 cycles)	Baseline & after 4 ICB cycles	OS	any cfDNA marker >95% specificity cut OR PD-L1 <1%	any cfDNA marker ≤95% specificity cut OR PD-L1 ≥1%	5.62557	1.97 - 16.09	0.00127682
Age			per year		1.01329	0.97 - 1.06	0.558303
Gender			female	male	1.65187	0.71 - 3.87	0.247508
Tumor histology			LUAD	LUSC	1.76254	0.74 - 4.22	0.203855
Tumor histology			LUAD	NSCLC other	1.84562	0.23 - 16.37	0.997031
Therapy modality			ICB-CTx-combination	ICB-monotherapy	1.51037	0.63 - 3.61	0.354329
